# Supplementary material for: Genome-wide identification and expression analysis of the NAC transcription factor family in tomato (Solanum lycopersicum) during aluminum stress
Source: BMC Genomics. 2020 Apr 7;21:288. doi: 10.1186/s12864-020-6689-7 (PMC7140551; doi:10.1186/s12864-020-6689-7)
Supplement: Supplementary file 1 — Additional file 1: Table S1. Structural features of NAC family genes in tomato (Solanum lycopersicum). Table S2. Summary of RNA-Seq of tomato root tip in response to 0 or 10 μM Al for 6 h. Table S3. Statistics of genes and transcripts. Table S4. List of up-regulated differentially expressed genes (DEGs) in response to Al stress in tomato. Table S5. List of down-regulated differentially expressed genes (DEGs) in response to Al stress in tomato. Table S6. List of SlNAC genes whose expression was regulated by Al stress for 6 h. Table S7. List of published NAC genes in our naming system. Table S8. List of primers used in this study. [file 12864_2020_6689_MOESM1_ESM.xls]

## Sheet: Supplemental Table Index
Supplemental Table Index
Table S1	Structural features of NAC family genes in tomato (Solanum lycopersicum).
Table S2	Summary of RNA-Seq of tomato root tip in response to 0 or 10 µM Al for 6 h.
Table S3	Statistics of genes and transcripts.
Table S4	List of up-regulated differentially expressed genes (DEGs) in response to Al stress in tomato.
Table S5	List of down-regulated differentially expressed genes (DEGs) in response to Al stress in tomato.
Table S6	List of SlNAC genes whose expression was regulated by Al stress for 6 h.
Table S7	List of published NAC genes in our naming system.
Table S8	List of primers used in this study.

## Sheet: Table S1
Table S2. Structural features of NAC family genes in tomato (Solanum lycopersicum).
Name	ID	Chromosome coordinate	Size
			Genomic (bp)	Transcript (bp)	CDSa (bp)	5'-UTRb (bp)	3'-UTRc (bp)	Protein (aa)	PId	MWe (kDa)
SlNAC001	Solyc01g009860	SL2.50ch01:4382336..4384348	2013	1033	819	59	135	272	10.19	31.34
SlNAC002	Solyc01g021730	SL2.50ch01:32776998..32778063	1066	1066	798	185	83	265	9.9	30.37
SlNAC003	Solyc01g094490	SL2.50ch01:85948845..85949598	754	754	630	5	119	209	10	24.58
SlNAC004	Solyc01g102740	SL2.50ch01:91475908..91477961	2054	1564	1242	72	250	413	10.21	46.94
SlNAC005	Solyc01g104900	SL2.50ch01:93217458..93218648	1191	1007	597	236	174	198	5.63	22.85
SlNAC006	Solyc02g036430	SL2.50ch02:30760720..30764488	3769	1698	1698	0	0	565	10.33	64.88
SlNAC007	Solyc02g061780	SL2.50ch02:33296663..33298737	2075	915	735	0	180	244	10.53	28.23
SlNAC008	Solyc02g061870	SL2.50ch02:33434582..33435241	660	660	660	0	0	219	9.4	25.21
SlNAC009	Solyc02g061900	SL2.50ch02:33450186..33451100	915	915	915	0	0	304	10.17	34.61
SlNAC010	Solyc02g061910	SL2.50ch02:33467738..33468532	795	795	795	0	0	264	10.55	29.92
SlNAC011	Solyc02g062060	SL2.50ch02:33645959..33646579	621	621	621	0	0	206	8.21	23.94
SlNAC012	Solyc02g062070	SL2.50ch02:33653197..33654224	1028	918	918	0	0	305	10.72	34.52
SlNAC013	Solyc02g069960	SL2.50ch02:39737769..39741018	3250	974	933	41	0	310	10.41	35.73
SlNAC014	Solyc02g070140	SL2.50ch02:39955811..39956398	588	588	588	0	0	195	10.17	23.36
SlNAC015	Solyc02g077610	SL2.50ch02:42495772..42499782	4011	942	879	63	0	292	10.31	33.1
SlNAC016	Solyc02g081270	SL2.50ch02:45300120..45309553	9434	3305	3090	0	215	1029	10.31	117.01
SlNAC017	Solyc02g084350	SL2.50ch02:47463559..47466009	2451	1501	1050	197	254	349	10.01	40.13
SlNAC018	Solyc02g087920	SL2.50ch02:50172301..50173754	1454	1187	1152	0	35	383	10.32	43.37
SlNAC019	Solyc02g088180	SL2.50ch02:50337248..50338778	1531	1355	960	190	205	319	9.9	36.32
SlNAC020	Solyc02g093420	SL2.50ch02:54295566..54298722	3157	1594	1182	0	412	393	9.77	43.86
SlNAC021	Solyc03g059300	SL2.50ch03:28511221..28511904	684	684	684	0	0	227	10.06	26.57
SlNAC022	Solyc03g062670	SL2.50ch03:31918526..31919374	849	849	849	0	0	282	10.23	33.03
SlNAC023	Solyc03g062750	SL2.50ch03:32060281..32060649	369	369	369	0	0	122	10.44	14.43
SlNAC024	Solyc03g078120	SL2.50ch03:50090927..50095668	4742	803	453	350	0	150	9.96	17.85
SlNAC025	Solyc03g080090	SL2.50ch03:51994844..51999842	4999	2351	1890	213	248	629	9.91	69.86
SlNAC026	Solyc03g083880	SL2.50ch03:53814949..53817798	2850	1177	939	0	238	312	8.91	36.46
SlNAC027	Solyc03g097650	SL2.50ch03:59981875..59983418	1544	983	771	98	114	256	10.05	29.33
SlNAC028	Solyc03g098190	SL2.50ch03:60530989..60535702	4714	1100	750	65	285	249	9.98	28.97
SlNAC029	Solyc03g114220	SL2.50ch03:64211243..64211971	729	729	729	0	0	242	10.05	28.14
SlNAC030	Solyc03g114260	SL2.50ch03:64291508..64292305	798	798	798	0	0	265	10.14	31.14
SlNAC031	Solyc03g115850	SL2.50ch03:65450452..65452010	1559	1365	981	81	303	326	10.29	37.55
SlNAC032	Solyc04g005610	SL2.50ch04:405228..406898	1671	1070	828	0	242	275	9.73	31.88
SlNAC033	Solyc04g009440	SL2.50ch04:2856469..2858639	2171	1320	906	151	263	301	10.09	34.84
SlNAC034	Solyc04g025760	SL2.50ch04:21192996..21193679	684	684	684	0	0	227	8.98	26.88
SlNAC035	Solyc04g072220	SL2.50ch04:59216616..59220115	3500	2231	1800	175	256	599	10.28	67.1
SlNAC036	Solyc04g078670	SL2.50ch04:63365090..63367459	2370	1046	819	36	191	272	10.13	30.08
SlNAC037	Solyc04g079940	SL2.50ch04:64259654..64264307	4654	1494	1173	104	217	390	4.38	43.51
SlNAC038	Solyc05g007550	SL2.50ch05:2096116..2098418	2303	1173	1173	0	0	390	10.09	44.02
SlNAC039	Solyc05g007770	SL2.50ch05:2229720..2231644	1925	1308	849	100	359	282	9.71	32.5
SlNAC040	Solyc05g009840	SL2.50ch05:4058802..4063872	5071	1679	1308	86	285	435	9.93	49
SlNAC041	Solyc05g021090	SL2.50ch05:26343121..26349617	6497	1064	840	0	224	279	10.2	32.57
SlNAC042	Solyc05g026180	SL2.50ch05:40024726..40030220	5495	1482	1482	0	0	493	10.15	55.37
SlNAC043	Solyc05g055470	SL2.50ch05:65103483..65108450	4968	2101	1635	184	282	544	10.69	60.77
SlNAC044	Solyc05g055480	SL2.50ch05:65109145..65113079	3935	1667	1161	233	273	386	10.22	43.47
SlNAC045	Solyc06g008360	SL2.50ch06:2253973..2260316	6344	1068	849	0	219	282	9.94	32.41
SlNAC046	Solyc06g034340	SL2.50ch06:24084919..24086861	1943	1023	1023	0	0	340	9.64	39.51
SlNAC047	Solyc06g060230	SL2.50ch06:38187574..38189009	1436	1259	891	110	258	296	9.52	33.93
SlNAC048	Solyc06g061080	SL2.50ch06:39109247..39111108	1862	1199	1014	0	185	337	9.65	38.11
SlNAC049	Solyc06g063380	SL2.50ch06:40053037..40054530	1494	1494	1494	0	0	497	8.46	57
SlNAC050	Solyc06g063430	SL2.50ch06:40107507..40110302	2796	957	957	0	0	318	10.32	36.87
SlNAC051	Solyc06g065410	SL2.50ch06:40830730..40832922	2193	1128	969	0	159	322	9.96	37.58
SlNAC052	Solyc06g068580	SL2.50ch06:42509204..42510456	1253	1053	1053	0	0	350	8.8	39.96
SlNAC053	Solyc06g069100	SL2.50ch06:42886815..42891453	4639	1494	1494	0	0	497	9.87	56.37
SlNAC054	Solyc06g069710	SL2.50ch06:43419475..43420728	1254	1062	1020	0	42	339	10.22	38.05
SlNAC055	Solyc06g073050	SL2.50ch06:45006082..45009977	3896	2252	1788	210	254	595	9.13	65.89
SlNAC056	Solyc06g074170	SL2.50ch06:45864309..45868040	3732	1520	1230	108	182	409	9.85	46.26
SlNAC057	Solyc07g006840	SL2.50ch07:1707455..1710527	3073	1452	1452	0	0	483	9.39	55.52
SlNAC058	Solyc07g045030	SL2.50ch07:58112720..58117533	4841	1324	996	5	323	331	10.44	38.45
SlNAC059	Solyc07g053590	SL2.50ch07:62009388..62011827	2440	1125	816	32	277	271	10.53	30.79
SlNAC060	Solyc07g053680	SL2.50ch07:62120850..62121496	647	540	540	0	0	179	10.3	20.86
SlNAC061	Solyc07g062240	SL2.50ch07:65028809..65029624	816	642	642	0	0	213	9.55	24.92
SlNAC062	Solyc07g062840	SL2.50ch07:65485289..65487433	2145	1219	1059	0	160	352	9.88	39.51
SlNAC063	Solyc07g063410	SL2.50ch07:65883839..65885416	1578	1406	1071	70	265	356	10.08	40.1
SlNAC064	Solyc07g063420	SL2.50ch07:65900754..65903564	2811	1588	990	223	375	329	10.25	37.02
SlNAC065	Solyc07g066330	SL2.50ch07:67795893..67800800	4908	1302	1029	89	184	342	9.87	38.83
SlNAC066	Solyc08g006020	SL2.50ch08:784730..788036	3307	1087	909	0	178	302	10.23	34.87
SlNAC067	Solyc08g007020	SL2.50ch08:1589496..1592028	2533	552	552	0	0	183	10.03	20.82
SlNAC068	Solyc08g008660	SL2.50ch08:3025338..3026965	1628	1333	1050	165	118	349	10.11	40.19
SlNAC069	Solyc08g028850	SL2.50ch08:39256778..39257104	327	327	327	0	0	108	9.48	12.28
SlNAC070	Solyc08g074300	SL2.50ch08:58411743..58414998	3256	1035	1026	0	9	341	9.73	38.44
SlNAC071	Solyc08g077110	SL2.50ch08:61034673..61036853	2181	1684	1023	344	317	340	9.7	38.19
SlNAC072	Solyc08g079120	SL2.50ch08:62760058..62764002	3945	924	924	0	0	307	9.88	35.95
SlNAC073	Solyc09g010160	SL2.50ch09:3540687..3545497	4811	750	750	0	0	249	9.88	28.95
SlNAC074	Solyc09g025310	SL2.50ch09:72471241..72475621	4381	964	813	94	57	270	9.84	31.37
SlNAC075	Solyc10g005010	SL2.50ch10:11300..12389	1090	1013	864	10	139	287	9.99	33.54
SlNAC076	Solyc10g006880	SL2.50ch10:1305620..1308510	2891	1395	1068	169	158	355	10.2	40.27
SlNAC077	Solyc10g047060	SL2.50ch10:39304133..39305699	1567	639	639	0	0	212	7.34	24.65
SlNAC078	Solyc10g055760	SL2.50ch10:57396733..57397744	1012	852	852	0	0	283	10.55	32.56
SlNAC079	Solyc10g079220	SL2.50ch10:60800605..60801677	1073	984	984	0	0	327	10.21	37.04
SlNAC080	Solyc10g083450	SL2.50ch10:63246281..63249224	2944	870	870	0	0	289	10.05	34.37
SlNAC081	Solyc11g005920	SL2.50ch11:743287..748004	4718	2064	2064	0	0	687	9.9	76.26
SlNAC082	Solyc11g008000	SL2.50ch11:2205263..2208572	3310	1587	1587	0	0	528	10.6	59.48
SlNAC083	Solyc11g008010	SL2.50ch11:2211124..2215951	4828	1398	1398	0	0	465	10.1	52.48
SlNAC084	Solyc11g017470	SL2.50ch11:8422146..8423170	1025	876	876	0	0	291	9.66	33.47
SlNAC085	Solyc11g018660	SL2.50ch11:8887768..8890395	2628	936	936	0	0	311	9.85	36.06
SlNAC086	Solyc11g022480	SL2.50ch11:14024183..14024569	387	387	387	0	0	128	7.09	14.91
SlNAC087	Solyc11g065540	SL2.50ch11:51043992..51045678	1687	930	930	0	0	309	10.02	35.99
SlNAC088	Solyc11g068620	SL2.50ch11:53267076..53269318	2243	783	783	0	0	260	10.06	30.39
SlNAC089	Solyc11g068750	SL2.50ch11:53382092..53387425	5334	1359	1359	0	0	452	9.67	51.64
SlNAC090	Solyc12g013620	SL2.50ch12:4462011..4464637	2627	1050	1050	0	0	349	10.17	39.48
SlNAC091	Solyc12g017400	SL2.50ch12:6650295..6652079	1785	960	960	0	0	319	9.93	36.61
SlNAC092	Solyc12g036480	SL2.50ch12:51943109..51945972	2864	981	981	0	0	326	9.89	37.09
SlNAC093	Solyc12g056790	SL2.50ch12:62869805..62872884	3080	1773	1773	0	0	590	10.29	66.51
a CDS, coding DNA sequence.
b 5'-UTR, 5'-untranslated region.
c 3'-UTR, 3'-untranslated region.
d PI, isoelectric point.
e MW, molecular weight.

## Sheet: Table S2
Table S2. Summary of RNA-Seq of tomato root tip in response to 0 or 10 µM Al for 6 h.
Samplesa	Total raw reads (Mb)	Total clean reads (Mb)	Total clean bases (Gb)	Clean reads ratio (%)	Genome mapping ratio (%)	Gene mapping ratio (%)
CK6h_1	50.76	45.03	6.75	88.71	88.45	77.46
CK6h_2	50.76	45.26	6.79	89.17	86.86	75.7
CK6h_3	50.76	45.11	6.77	88.88	87.14	76.01
Al6h_1	50.76	45.23	6.78	89.1	87.7	76.05
Al6h_2	50.76	44.9	6.74	88.45	87.04	75.61
Al6h_3	50.76	45.3	6.8	89.25	87.82	76.48
a CK6_h and Al6_h represent tomato root tip samples treated without or with Al for 6 h. The Arabic numerals represent biological repeat number.

## Sheet: Table S3
Table S3. Statistics of genes and transcripts.
Samplesa	Total gene number	Known gene number	Novel gene number	Total transcript number	Known transcript number	Novel transcipt number
CK6h_1	21484	20897	587	31043	18084	12959
CK6h_2	20719	20193	526	29407	17234	12173
CK6h_3	20591	20058	533	29292	17070	12221
Al6h_1	21046	20482	564	30035	17484	12551
Al6h_2	20608	20079	529	29088	17028	12060
Al6h_3	20979	20440	539	29909	17481	12428
a CK6_h and Al6_h represent tomato root tip samples treated without or with Al for 6 h. The Arabic numerals represent biological repeat number.

## Sheet: Table S4
Table S4. List of up-regulated differentially expressed genes (DEGs) in response to Al stress in tomato.
GeneID	Length (bp)	CK6_h-Expression	Al6_h-Expression	Log2Ratio(Al6_h/CK6_h)	q-value(Storey et al. 2003)	Nr Description
Solyc03g112230.2	3028	14759	57490	1.96782	0	gi|723687960|ref|XP_010319017.1|//PREDICTED: uncharacterized protein LOC101268268 [Solanum lycopersicum]
Solyc02g086880.2	1527	12868	53235	2.05469	0	gi|350538487|ref|NP_001234857.1|//formate dehydrogenase [Solanum lycopersicum]
Solyc01g087150.2	1887	1727	23902	3.7969	0	gi|460367530|ref|XP_004229626.1|//PREDICTED: MATE efflux family protein FRD3 [Solanum lycopersicum];gi|747044171|ref|XP_011087661.1|//PREDICTED: MATE efflux family protein FRD3 [Sesamum indicum]
Solyc05g053620.2	821	3773	26469	2.81663	0	gi|460388416|ref|XP_004239863.1|//PREDICTED: putative F-box protein PP2-B12 [Solanum lycopersicum]
Solyc03g120260.2	1192	3054	23729	2.96399	0	gi|460379915|ref|XP_004235705.1|//PREDICTED: coatomer subunit beta'-2 [Solanum lycopersicum]
Solyc03g020010.1	618	6292	28192	2.1698	0	gi|999808997|ref|NP_001307321.1|//miraculin precursor [Solanum lycopersicum]
Solyc08g078510.2	1497	12361	39428	1.67953	0	gi|460400511|ref|XP_004245778.1|//PREDICTED: GEM-like protein 5 [Solanum lycopersicum]
BGI_novel_G000314	710	1101.65	14973	3.77073	0	gi|971549389|ref|XP_015163938.1|//PREDICTED: protein app1-like [Solanum tuberosum]
Solyc09g074850.2	907	4352.5	22760.7	2.39273	0	gi|723731441|ref|XP_004247442.2|//PREDICTED: glutathione S-transferase PARB-like [Solanum lycopersicum]
Solyc01g080010.2	1537	4236	20709	2.29559	0	gi|928197639|ref|NP_001234249.2|//xyloglucan-specific fungal endoglucanase inhibitor protein precursor [Solanum lycopersicum]
Solyc01g105770.2	1507	455	11080	4.61205	0	gi|460371056|ref|XP_004231361.1|//PREDICTED: proteoglycan 4-like [Solanum lycopersicum]
Solyc09g011630.2	917	15610	40245	1.37245	0	gi|350538421|ref|NP_001234086.1|//uncharacterized protein LOC543814 [Solanum lycopersicum]
Solyc07g051850.2	1875	32463	64768	1.00259	0	gi|460395832|ref|XP_004243484.1|//PREDICTED: cyprosin-like [Solanum lycopersicum];gi|565397151|ref|XP_006364164.1|//PREDICTED: cyprosin-like [Solanum tuberosum]
Solyc04g071580.2	699	4664.58	20644.7	2.15206	0	NA
Solyc04g079470.2	1555	10557.5	29887.1	1.50736	0	gi|460384998|ref|XP_004238193.1|//PREDICTED: serpin-ZX-like isoform X2 [Solanum lycopersicum]
BGI_novel_G000120	1433	278	9011	5.02464	0	gi|969998249|ref|XP_015071866.1|//PREDICTED: periaxin-like [Solanum pennellii]
Solyc02g062500.2	1345	3196	16211	2.34874	0	gi|460375491|ref|XP_004233539.1|//PREDICTED: probable 2-oxoglutarate-dependent dioxygenase AOP1 [Solanum lycopersicum]
Solyc03g097500.2	1534	507	8674	4.10275	0	gi|460379126|ref|XP_004235315.1|//PREDICTED: omega-hydroxypalmitate O-feruloyl transferase [Solanum lycopersicum];gi|698554540|ref|XP_009770247.1|//PREDICTED: omega-hydroxypalmitate O-feruloyl transferase-like [Nicotiana sylvestris]
Solyc02g062460.2	1495	2899	14449	2.32345	0	gi|460375495|ref|XP_004233541.1|//PREDICTED: probable 2-oxoglutarate-dependent dioxygenase AOP1 [Solanum lycopersicum]
Solyc03g025720.2	1977	2416	13209	2.45694	0	gi|460377227|ref|XP_004234395.1|//PREDICTED: oxalate--CoA ligase-like [Solanum lycopersicum]
Solyc11g006740.1	1368	1988	12100	2.61172	0	gi|723740793|ref|XP_010312519.1|//PREDICTED: F-box protein At2g02240 isoform X2 [Solanum lycopersicum];gi|970059765|ref|XP_015056634.1|//PREDICTED: putative F-box protein PP2-B12 [Solanum pennellii];gi|723740790|ref|XP_004249952.2|//PREDICTED: putative F-box protein PP2-B12 isoform X1 [Solanum lycopersicum]
Solyc11g011330.1	1071	16741	36960	1.14869	0	gi|460409530|ref|XP_004250191.1|//PREDICTED: 8-hydroxygeraniol dehydrogenase-like [Solanum lycopersicum]
Solyc01g099680.2	1009	9439	25165	1.42082	0	gi|460368765|ref|XP_004230235.1|//PREDICTED: REF/SRPP-like protein At3g05500 [Solanum lycopersicum]
Solyc05g005460.2	2223	4082	15698	1.94934	0	gi|460385948|ref|XP_004238662.1|//PREDICTED: probable nucleoredoxin 1 [Solanum lycopersicum]
Solyc09g082270.2	731	10791	26682	1.31215	0	gi|460404206|ref|XP_004247575.1|//PREDICTED: non-specific lipid-transfer protein-like protein At2g13820 [Solanum lycopersicum]
Solyc07g006140.2	1952	3486	14178	2.03012	0	gi|460394084|ref|XP_004242635.1|//PREDICTED: cytochrome P450 CYP72A219-like [Solanum lycopersicum]
Solyc09g011590.2	903	4260	15376	1.85786	0	gi|460401752|ref|XP_004246381.1|//PREDICTED: probable glutathione S-transferase [Solanum lycopersicum]
Solyc09g065430.2	829	2086	10788	2.37672	0	gi|723730486|ref|XP_010326386.1|//PREDICTED: protein YLS3 [Solanum lycopersicum]
Solyc03g005210.2	986	430	6069	3.82516	0	gi|460376458|ref|XP_004234015.1|//PREDICTED: classical arabinogalactan protein 4-like [Solanum lycopersicum]
Solyc08g080940.2	1022	14547	30194	1.05965	0	gi|970047486|ref|XP_015085272.1|//PREDICTED: probable phospholipid hydroperoxide glutathione peroxidase [Solanum pennellii]
Solyc01g107820.2	1869	3023	11543	1.93907	0	gi|460369829|ref|XP_004230759.1|//PREDICTED: scopoletin glucosyltransferase [Solanum lycopersicum]
Solyc05g052360.1	2093	350.26	5027.87	3.84956	0	gi|460388608|ref|XP_004239959.1|//PREDICTED: laccase-12 [Solanum lycopersicum];gi|970027507|ref|XP_015075054.1|//PREDICTED: laccase-12-like [Solanum pennellii]
Solyc01g100390.2	2696	6410	16522	1.3721	0	gi|460368895|ref|XP_004230300.1|//PREDICTED: pyrophosphate-energized vacuolar membrane proton pump-like [Solanum lycopersicum]
Solyc02g084800.2	1229	9716	21048	1.12136	0	gi|460373262|ref|XP_004232440.1|//PREDICTED: peroxidase 72-like [Solanum lycopersicum]
Solyc07g007550.2	2007	10909	22667	1.06118	0	gi|460394280|ref|XP_004242732.1|//PREDICTED: heparanase-like protein 3 [Solanum lycopersicum]
Solyc06g051550.2	1179	5707	14848	1.38557	0	gi|806904698|ref|NP_001234654.2|//bHLH transcriptional regulator [Solanum lycopersicum]
Solyc01g094700.2	1708	473	4956	3.39537	0	gi|723661171|ref|XP_010326475.1|//PREDICTED: glycerol-3-phosphate 2-O-acyltransferase 4 [Solanum lycopersicum]
Solyc12g057060.1	1461	11879	23867	1.01271	0	gi|460414347|ref|XP_004252533.1|//PREDICTED: 7-deoxyloganetin glucosyltransferase-like [Solanum lycopersicum]
Solyc07g006280.2	1609	9658	20474	1.0901	0	gi|970042420|ref|XP_015082598.1|//PREDICTED: tetraspanin-8-like [Solanum pennellii]
Solyc09g097960.2	1214	1994	7947	2.00085	0	gi|723733472|ref|XP_010326947.1|//PREDICTED: auxin-induced protein PCNT115-like isoform X1 [Solanum lycopersicum]
Solyc09g065420.2	828	155	3681	4.57586	0	gi|460403410|ref|XP_004247184.1|//PREDICTED: non-specific lipid-transfer protein-like protein At2g13820 [Solanum lycopersicum]
Solyc01g101070.2	4502	10162	20682	1.0313	0	gi|460368995|ref|XP_004230350.1|//PREDICTED: pleiotropic drug resistance protein 3 isoform X1 [Solanum lycopersicum]
Solyc07g017570.2	606	4273	11593	1.44604	0	gi|970040939|ref|XP_015081859.1|//PREDICTED: uncharacterized protein LOC107025603 [Solanum pennellii]
Solyc10g076290.1	2892	2832	8931	1.66311	0	gi|460407232|ref|XP_004249058.1|//PREDICTED: F-box/LRR-repeat protein 3 [Solanum lycopersicum]
Solyc06g069040.2	912	3883	10507	1.44221	0	gi|350538523|ref|NP_001234091.1|//putative glutathione S-transferase T4 [Solanum lycopersicum]
Solyc01g105370.2	1416	3523	9749	1.47456	0	gi|460369438|ref|XP_004230569.1|//PREDICTED: nitronate monooxygenase [Solanum lycopersicum]
Solyc03g005320.2	2289	1023	5162	2.34123	0	gi|460376478|ref|XP_004234025.1|//PREDICTED: 3-ketoacyl-CoA synthase 11-like [Solanum lycopersicum]
Solyc09g011520.2	922	2201	7330	1.74176	0	gi|460401764|ref|XP_004246386.1|//PREDICTED: probable glutathione S-transferase [Solanum lycopersicum]
Solyc01g095750.2	2208	444	3679	3.05679	0	gi|723661531|ref|XP_010326994.1|//PREDICTED: long chain acyl-CoA synthetase 4-like [Solanum lycopersicum]
Solyc09g082300.2	831	116	2762	4.57962	0	gi|723731924|ref|XP_010326675.1|//PREDICTED: non-specific lipid-transfer protein-like protein At2g13820 [Solanum lycopersicum]
Solyc05g054890.2	2626	784	4445	2.50936	0	gi|970027523|ref|XP_015075061.1|//PREDICTED: ABC transporter G family member 6 [Solanum pennellii]
Solyc02g094180.2	1279	2628	7912	1.59618	0	gi|723668871|ref|XP_010315910.1|//PREDICTED: peroxidase 51 [Solanum lycopersicum]
Solyc02g086300.2	1590	1949	6648	1.77629	0	gi|460373047|ref|XP_004232334.1|//PREDICTED: uncharacterized protein LOC101261981 [Solanum lycopersicum]
Solyc03g034320.2	1408	969	4607	2.25537	0	gi|460377592|ref|XP_004234575.1|//PREDICTED: uncharacterized protein LOC101258830 [Solanum lycopersicum]
Solyc07g056480.2	951	2454	7328	1.58439	0	gi|908212425|ref|NP_001234379.2|//glutathione S-transferase/peroxidase [Solanum lycopersicum]
Solyc09g089580.2	1763	758	4087	2.43688	0	gi|822606560|ref|NP_001296142.1|//1-aminocyclopropane-1-carboxylate oxidase homolog isoform 1 [Solanum lycopersicum]
Solyc07g048070.2	1508	552	3574	2.70091	0	gi|460395941|ref|XP_004243538.1|//PREDICTED: cytochrome b561 and DOMON domain-containing protein At5g47530-like [Solanum lycopersicum]
Solyc07g056470.2	1150	2369	6988	1.56671	0	gi|460395247|ref|XP_004243196.1|//PREDICTED: probable glutathione S-transferase [Solanum lycopersicum]
Solyc12g005670.1	2361	1369	5182	1.92649	0	gi|934635822|ref|NP_001234372.2|//HAK5 [Solanum lycopersicum]
Solyc12g094620.1	1890	571	3456	2.60365	0	gi|350537883|ref|NP_001234827.1|//catalase isozyme 1 [Solanum lycopersicum];gi|697100359|ref|XP_009590727.1|//PREDICTED: catalase isozyme 1 [Nicotiana tomentosiformis]
Solyc10g052880.1	1437	4700	10473	1.16205	0	gi|460406504|ref|XP_004248703.1|//PREDICTED: probably inactive leucine-rich repeat receptor-like protein kinase At2g25790 [Solanum lycopersicum]
Solyc01g106620.2	896	5027.91	10770	1.10509	0	gi|350538759|ref|NP_001234358.1|//PR1 protein precursor [Solanum lycopersicum]
Solyc06g082240.2	2061	1298.27	4764.91	1.88197	0	gi|970033319|ref|XP_015077964.1|//PREDICTED: laccase-3-like [Solanum pennellii];gi|460393813|ref|XP_004242503.1|//PREDICTED: laccase-3-like [Solanum lycopersicum]
Solyc04g014290.1	348	105	2102	4.32941	0	gi|723690979|ref|XP_010319537.1|//PREDICTED: vegetative cell wall protein gp1-like [Solanum lycopersicum]
Solyc12g014010.1	1452	786	3738	2.25577	0	gi|460412975|ref|XP_004251871.1|//PREDICTED: UDP-glucose flavonoid 3-O-glucosyltransferase 6-like [Solanum lycopersicum]
Solyc05g052370.2	1503	143.74	2179.13	3.92833	0	gi|460388608|ref|XP_004239959.1|//PREDICTED: laccase-12 [Solanum lycopersicum]
Solyc06g050530.2	1931	192	2277	3.57406	0	gi|460390536|ref|XP_004240885.1|//PREDICTED: laccase-5-like [Solanum lycopersicum]
Solyc05g055870.2	1312	2461	6667	1.4439	0	gi|460388055|ref|XP_004239687.1|//PREDICTED: putative F-box protein PP2-B12 [Solanum lycopersicum]
Solyc09g059040.2	1318	4820	10209	1.08884	0	gi|460403136|ref|XP_004247055.1|//PREDICTED: putative quinone-oxidoreductase homolog, chloroplastic [Solanum lycopersicum]
Solyc10g076240.1	954	4741	10022	1.08601	0	gi|460407226|ref|XP_004249055.1|//PREDICTED: cationic peroxidase 1 [Solanum lycopersicum]
Solyc04g064880.2	1003	2111.18	5976.39	1.50733	0	gi|460384086|ref|XP_004237745.1|//PREDICTED: pathogen-related protein [Solanum lycopersicum]
Solyc02g090210.2	1559	23	1799	6.29552	0	gi|460372502|ref|XP_004232068.1|//PREDICTED: GDSL esterase/lipase At2g23540 [Solanum lycopersicum]
Solyc06g010030.2	1946	2466	6552	1.41587	0	gi|460389894|ref|XP_004240581.1|//PREDICTED: MLO-like protein 6 [Solanum lycopersicum]
Solyc01g009750.2	899	3087	7527	1.29198	0	gi|460365095|ref|XP_004228441.1|//PREDICTED: cysteine-rich and transmembrane domain-containing protein A [Solanum lycopersicum]
Solyc01g102640.2	5319	2338.59	6158.81	1.40312	0	gi|698533464|ref|XP_009763547.1|//PREDICTED: flocculation protein FLO11-like isoform X1 [Nicotiana sylvestris];gi|971537256|ref|XP_015168643.1|//PREDICTED: nuclear pore complex protein NUP98A-like isoform X2 [Solanum tuberosum];gi|970005159|ref|XP_015063413.1|//PREDICTED: nuclear pore complex protein NUP98A-like isoform X4 [Solanum pennellii];gi|565345723|ref|XP_006339940.1|//PREDICTED: nuclear p…
Solyc07g006800.1	1362	1955	5533	1.507	0	gi|460394872|ref|XP_004243014.1|//PREDICTED: zeatin O-glucosyltransferase-like [Solanum lycopersicum]
Solyc03g080150.2	1274	3509	7944	1.18491	0	gi|460378545|ref|XP_004235031.1|//PREDICTED: peroxidase 5 [Solanum lycopersicum]
Solyc07g005090.2	1127	2200	5885	1.42565	0	gi|460393931|ref|XP_004242561.1|//PREDICTED: acidic mammalian chitinase-like [Solanum lycopersicum]
Solyc06g065370.2	845	3303	7595	1.20738	0	gi|460392445|ref|XP_004241826.1|//PREDICTED: subtilisin-like protease SBT3.3 [Solanum lycopersicum]
Solyc02g091100.2	2276	3630	8081	1.16067	0	gi|460372397|ref|XP_004232017.1|//PREDICTED: 2-hydroxyacyl-CoA lyase [Solanum lycopersicum]
Solyc09g011620.1	648	812	3406	2.07463	0	gi|460401750|ref|XP_004246380.1|//PREDICTED: probable glutathione S-transferase [Solanum lycopersicum]
Solyc11g067190.1	1479	124	1814	3.87687	0	gi|460411284|ref|XP_004251043.1|//PREDICTED: alcohol-forming fatty acyl-CoA reductase-like [Solanum lycopersicum]
Solyc01g079940.2	1584	3057	7085	1.21876	0	gi|460367134|ref|XP_004229430.1|//PREDICTED: basic 7S globulin-like [Solanum lycopersicum]
Solyc07g063870.2	1475	1306.59	4176.34	1.68254	0	gi|723718487|ref|XP_010324338.1|//PREDICTED: uncharacterized protein LOC101263228 isoform X1 [Solanum lycopersicum];gi|460397228|ref|XP_004244170.1|//PREDICTED: uncharacterized protein LOC101263228 isoform X2 [Solanum lycopersicum]
Solyc12g009610.1	2027	2397	5963	1.32092	0	gi|460412679|ref|XP_004251725.1|//PREDICTED: TBC1 domain family member 17-like [Solanum lycopersicum]
Solyc09g009100.2	3791	2607	6252	1.26803	0	gi|350539978|ref|NP_001234854.1|//heat stress transcription factor A3 [Solanum lycopersicum]
Solyc04g071600.2	828	2171	5535	1.35633	0	gi|460384212|ref|XP_004237807.1|//PREDICTED: abscisic stress-ripening protein 3-like [Solanum lycopersicum]
Solyc12g100250.1	1464	2310	5736	1.31826	0	gi|460415027|ref|XP_004252862.1|//PREDICTED: omega-6 fatty acid desaturase, endoplasmic reticulum isozyme 2-like isoform X1 [Solanum lycopersicum];gi|723752680|ref|XP_010314673.1|//PREDICTED: omega-6 fatty acid desaturase, endoplasmic reticulum isozyme 2-like isoform X2 [Solanum lycopersicum]
Solyc10g085950.1	795	781	3134	2.01072	0	gi|460408466|ref|XP_004249666.1|//PREDICTED: protein ALUMINUM SENSITIVE 3 [Solanum lycopersicum]
Solyc06g071060.1	789	4115	8373	1.03096	0	gi|460391918|ref|XP_004241565.1|//PREDICTED: short-chain type dehydrogenase/reductase-like [Solanum lycopersicum]
Solyc07g008130.2	760	691	2935	2.09271	0	gi|723713997|ref|XP_004242774.2|//PREDICTED: umecyanin-like [Solanum lycopersicum]
Solyc07g056320.2	1860	223	1894	3.09243	0	gi|460395264|ref|XP_004243204.1|//PREDICTED: glycerol-3-phosphate acyltransferase 1 [Solanum lycopersicum]
Solyc07g056150.2	1370	3586	7597	1.08916	0	gi|460395294|ref|XP_004243219.1|//PREDICTED: ras-related protein RABB1c-like [Solanum lycopersicum]
Solyc07g017980.1	369	49	1408	4.85083	0	NA
Solyc01g106920.2	1869	150.1	1689.81	3.49897	0	gi|697120314|ref|XP_009614128.1|//PREDICTED: nucleobase-ascorbate transporter 4-like isoform X1 [Nicotiana tomentosiformis];gi|460369684|ref|XP_004230687.1|//PREDICTED: nucleobase-ascorbate transporter 4 [Solanum lycopersicum]
Solyc08g083280.2	1383	3521	7489	1.09489	0	gi|460399845|ref|XP_004245447.1|//PREDICTED: alcohol dehydrogenase-like 4 [Solanum lycopersicum]
Solyc10g009240.2	1833	126	1605	3.67718	0	gi|460405264|ref|XP_004248096.1|//PREDICTED: 3-ketoacyl-CoA synthase 1 [Solanum lycopersicum]
Solyc03g115960.2	1241	143	1645	3.53011	0	gi|460380531|ref|XP_004236009.1|//PREDICTED: GDSL esterase/lipase At1g74460 [Solanum lycopersicum]
Solyc05g005290.2	1163	1942	5059	1.38742	0	gi|723696785|ref|XP_010320567.1|//PREDICTED: probable inactive poly [ADP-ribose] polymerase SRO2 [Solanum lycopersicum]
Solyc05g052280.2	1266	1541	4330	1.49661	8.31492e-303	gi|460388619|ref|XP_004239964.1|//PREDICTED: peroxidase P7-like [Solanum lycopersicum]
Solyc04g074450.1	945	2501.48	5841.48	1.22966	1.6235e-302	gi|723694393|ref|XP_010320183.1|//PREDICTED: protein EXORDIUM-like [Solanum lycopersicum]
Solyc02g089400.2	2502	2614.9	5981.18	1.19978	5.77451e-298	gi|460372614|ref|XP_004232123.1|//PREDICTED: sodium-coupled neutral amino acid transporter 5 [Solanum lycopersicum];gi|698524507|ref|XP_009759063.1|//PREDICTED: probable sodium-coupled neutral amino acid transporter 6 [Nicotiana sylvestris]
Solyc08g067620.2	4452	2904	6338	1.13209	7.87365e-288	gi|460399392|ref|XP_004245225.1|//PREDICTED: pleiotropic drug resistance protein 1-like [Solanum lycopersicum]
Solyc02g014730.2	1818	72	1318	4.20032	1.71065e-284	gi|460371338|ref|XP_004231497.1|//PREDICTED: cytochrome P450 86B1 [Solanum lycopersicum]
Solyc09g090990.2	775	360	2046	2.51284	1.11011e-283	gi|2887310|emb|CAA75803.1|//TSI-1 protein [Solanum lycopersicum]
Solyc01g081450.2	904	2620	5862	1.16793	7.15653e-280	NA
Solyc10g007890.2	1706	598	2527	2.08532	7.50812e-280	gi|460405473|ref|XP_004248200.1|//PREDICTED: cytochrome P450 CYP72A219-like [Solanum lycopersicum]
Solyc04g014320.1	327	103.09	1383.57	3.75253	2.0422e-278	gi|723690976|ref|XP_010319536.1|//PREDICTED: gibberellin-regulated protein 14-like [Solanum lycopersicum]
Solyc10g055200.1	585	2725	6005	1.14602	3.68951e-278	gi|460406421|ref|XP_004248663.1|//PREDICTED: dirigent protein 22-like [Solanum lycopersicum]
Solyc03g006700.2	1276	3709	7414	1.00533	1.69043e-277	gi|460376706|ref|XP_004234138.1|//PREDICTED: suberization-associated anionic peroxidase 2-like [Solanum lycopersicum]
Solyc04g040180.2	1114	922	3111	1.76065	6.9871e-275	gi|460383231|ref|XP_004237334.1|//PREDICTED: putative methyltransferase DDB_G0268948 [Solanum lycopersicum]
Solyc02g085180.2	1349	659.97	2619.99	1.9952	4.45749e-274	gi|803378355|ref|NP_001234536.2|//alpha/beta fold family protein [Solanum lycopersicum]
Solyc04g011600.2	1596	22	1149	5.71284	1.08427e-271	gi|460382014|ref|XP_004236735.1|//PREDICTED: glycerol-3-phosphate acyltransferase 5-like [Solanum lycopersicum]
Solyc09g005500.2	768	3263	6718	1.04794	2.96278e-269	gi|460402514|ref|XP_004246757.1|//PREDICTED: MLP-like protein 28 [Solanum lycopersicum]
Solyc04g014330.1	327	111.25	1363.48	3.62152	1.74103e-267	gi|723690973|ref|XP_010319535.1|//PREDICTED: RNA-binding protein 12-like [Solanum lycopersicum]
Solyc11g008540.1	4383	1858	4597	1.31305	6.89364e-264	gi|970063140|ref|XP_015058485.1|//PREDICTED: endoribonuclease Dicer homolog 2-like [Solanum pennellii];gi|971560684|ref|XP_015166742.1|//PREDICTED: endoribonuclease Dicer homolog 2-like [Solanum tuberosum]
Solyc05g016060.2	696	2741	5910	1.11456	7.20935e-262	gi|970027346|ref|XP_015074979.1|//PREDICTED: cysteine-rich and transmembrane domain-containing protein A-like [Solanum pennellii]
Solyc07g006890.1	1509	3197	6551	1.0411	8.10427e-260	gi|460394196|ref|XP_004242690.1|//PREDICTED: cytochrome P450 94A1-like [Solanum lycopersicum]
Solyc03g083130.1	4742	269	1723	2.68535	3.856e-257	gi|723682193|ref|XP_010318021.1|//PREDICTED: uncharacterized protein LOC101253262 [Solanum lycopersicum]
Solyc01g100760.2	753	64	1180	4.21068	3.26172e-255	gi|460368947|ref|XP_004230326.1|//PREDICTED: uncharacterized protein LOC101254945 [Solanum lycopersicum]
Solyc07g019670.2	2461	1623	4149	1.36021	1.63346e-251	gi|460394694|ref|XP_004242934.1|//PREDICTED: peroxisomal fatty acid beta-oxidation multifunctional protein AIM1-like [Solanum lycopersicum]
Solyc08g083080.2	1772	197.61	1519.92	2.94937	9.62991e-250	gi|565353750|ref|XP_006343786.1|//PREDICTED: embryogenesis-associated protein EMB8 isoform X1 [Solanum tuberosum];gi|723723770|ref|XP_010325320.1|//PREDICTED: uncharacterized protein LOC101265050 [Solanum lycopersicum]
Solyc02g087090.2	2113	667	2507	1.91631	8.93009e-249	gi|350534762|ref|NP_001234414.1|//alpha-DOX2 [Solanum lycopersicum]
Solyc07g062970.2	1247	353	1866	2.40832	1.29067e-246	gi|350536387|ref|NP_001234500.1|//protein phosphatase 2C [Solanum lycopersicum]
Solyc09g007860.2	2111	1029	3130	1.61103	4.82976e-244	gi|723728303|ref|XP_010325984.1|//PREDICTED: synaptotagmin-3 isoform X1 [Solanum lycopersicum];gi|723728308|ref|XP_010325985.1|//PREDICTED: synaptotagmin-3 isoform X3 [Solanum lycopersicum];gi|460402305|ref|XP_004246654.1|//PREDICTED: synaptotagmin-3 isoform X2 [Solanum lycopersicum]
Solyc08g007460.2	742	2652	5646	1.09626	1.16214e-243	gi|460398045|ref|XP_004244575.1|//PREDICTED: protein YLS3-like [Solanum lycopersicum]
Solyc02g076830.1	1311	1082	3213	1.57633	9.47238e-243	gi|460374529|ref|XP_004233063.1|//PREDICTED: epidermis-specific secreted glycoprotein EP1-like [Solanum lycopersicum]
Solyc08g079980.1	2271	2495	5375	1.11333	7.30963e-238	gi|723724629|ref|XP_004245672.2|//PREDICTED: LOW QUALITY PROTEIN: subtilisin-like protease SDD1 [Solanum lycopersicum]
Solyc07g062500.2	2048	2175	4870	1.16901	4.27616e-233	gi|460397434|ref|XP_004244272.1|//PREDICTED: cytochrome P450 CYP72A219-like [Solanum lycopersicum];gi|565363157|ref|XP_006348304.1|//PREDICTED: cytochrome P450 CYP72A219-like isoform X1 [Solanum tuberosum]
Solyc09g082280.2	843	26	993	5.26132	4.30799e-233	gi|460404210|ref|XP_004247577.1|//PREDICTED: non-specific lipid-transfer protein-like protein At2g13820 isoform X2 [Solanum lycopersicum];gi|460404208|ref|XP_004247576.1|//PREDICTED: non-specific lipid-transfer protein-like protein At2g13820 isoform X1 [Solanum lycopersicum]
Solyc02g078250.2	784	106	1204	3.51181	6.63298e-231	gi|460374147|ref|XP_004232873.1|//PREDICTED: CASP-like protein 1C1 [Solanum lycopersicum]
Solyc05g007060.2	1651	515	2123	2.04957	3.28192e-230	gi|460386163|ref|XP_004238769.1|//PREDICTED: uncharacterized protein LOC101257368 [Solanum lycopersicum]
Solyc11g069700.1	1522	2728	5634.36	1.05252	1.18731e-227	gi|460411512|ref|XP_004251154.1|//PREDICTED: elongation factor 1-alpha-like [Solanum lycopersicum];gi|8778823|gb|AAF79822.1|AC026875_2//T6D22.2 [Arabidopsis thaliana]
Solyc01g080480.2	1735	270	1596	2.56954	3.5762e-227	gi|460367228|ref|XP_004229477.1|//PREDICTED: uncharacterized protein LOC101267932 [Solanum lycopersicum]
Solyc09g011580.2	915	2658	5508	1.05729	3.23923e-224	gi|460401754|ref|XP_004246382.1|//PREDICTED: probable glutathione S-transferase [Solanum lycopersicum]
Solyc10g051020.1	1551	214	1433	2.74946	1.83618e-219	gi|460406567|ref|XP_004248734.1|//PREDICTED: cytochrome P450 CYP72A219 [Solanum lycopersicum]
Solyc05g054900.2	604	89	1095	3.62709	2.50885e-215	gi|460388204|ref|XP_004239759.1|//PREDICTED: stellacyanin-like [Solanum lycopersicum]
Solyc01g091250.2	840	369	1729	2.23435	4.11515e-209	gi|723660640|ref|XP_010325703.1|//PREDICTED: uncharacterized protein LOC104649008 [Solanum lycopersicum]
Solyc12g005220.1	1317	2300	4871	1.08869	4.66317e-208	gi|460412172|ref|XP_004251476.1|//PREDICTED: TBC1 domain family member 17 [Solanum lycopersicum]
Solyc07g008140.2	929	2730	5483	1.01217	7.04995e-208	gi|723712802|ref|XP_010323300.1|//PREDICTED: cucumber peeling cupredoxin-like [Solanum lycopersicum]
Solyc12g042380.1	1651	1761	4071	1.2151	2.50001e-207	gi|460413849|ref|XP_004252289.1|//PREDICTED: uncharacterized protein LOC101252852 [Solanum lycopersicum]
Solyc01g007110.2	1102	2327	4898	1.07983	1.83508e-206	gi|460365574|ref|XP_004228676.1|//PREDICTED: uncharacterized protein LOC101262646 [Solanum lycopersicum]
Solyc09g065410.2	607	127	1158	3.19484	2.73196e-205	gi|460403406|ref|XP_004247182.1|//PREDICTED: protein YLS3-like [Solanum lycopersicum]
Solyc01g103060.2	688	382	1728	2.18357	3.52074e-203	gi|460369129|ref|XP_004230416.1|//PREDICTED: lipid transfer-like protein VAS [Solanum lycopersicum]
Solyc05g015390.2	1096	1259	3230	1.36536	3.17225e-197	gi|460387063|ref|XP_004239210.1|//PREDICTED: REF/SRPP-like protein At1g67360 [Solanum lycopersicum]
Solyc09g098160.2	1078	1207	3141	1.38591	3.28205e-196	gi|350537409|ref|NP_001234292.1|//pirin-like protein [Solanum lycopersicum]
Solyc01g107080.2	1798	527	1962	1.90256	4.01814e-193	gi|460369702|ref|XP_004230696.1|//PREDICTED: uncharacterized acetyltransferase At3g50280-like [Solanum lycopersicum]
Solyc02g071820.2	3165	55	905	4.04652	1.09945e-191	gi|723675391|ref|XP_010316866.1|//PREDICTED: probable LRR receptor-like serine/threonine-protein kinase At1g07650 [Solanum lycopersicum]
Solyc07g056000.2	1098	387	1667	2.11296	3.48414e-188	gi|350535681|ref|NP_001234207.1|//xyloglycan endo-transglycosylase precursor [Solanum lycopersicum]
Solyc01g010180.2	1053	232	1327	2.52208	3.10491e-185	gi|460365051|ref|XP_004228419.1|//PREDICTED: uncharacterized protein LOC101260464 [Solanum lycopersicum]
Solyc05g051530.2	1867	1190	3019	1.34922	4.03788e-181	gi|970030690|ref|XP_015076630.1|//PREDICTED: ABC transporter G family member 11-like [Solanum pennellii]
Solyc04g078460.2	1233	919	2576	1.4931	4.60651e-180	gi|460384861|ref|XP_004238125.1|//PREDICTED: probable isoaspartyl peptidase/L-asparaginase 2 [Solanum lycopersicum]
Solyc07g009290.2	459	776	2334	1.59478	1.10442e-179	gi|970040939|ref|XP_015081859.1|//PREDICTED: uncharacterized protein LOC107025603 [Solanum pennellii]
Solyc12g005980.1	2163	2148	4437	1.0527	1.33222e-179	gi|460412279|ref|XP_004251529.1|//PREDICTED: uncharacterized protein LOC101252149 [Solanum lycopersicum]
Solyc12g099770.1	504	1305	3183	1.29244	9.89916e-179	gi|460415079|ref|XP_004252888.1|//PREDICTED: mitochondrial fission 1 protein A-like [Solanum lycopersicum]
Solyc06g071050.2	1114	2266	4587	1.02351	2.54075e-177	gi|723708555|ref|XP_004241563.2|//PREDICTED: hypersensitive-induced response protein 1 [Solanum lycopersicum]
Solyc07g053030.2	2327	1293	3143	1.28753	1.82328e-175	gi|734328716|gb|KHN06043.1|//Indole-3-acetic acid-amido synthetase GH3.6 [Glycine soja];gi|460395718|ref|XP_004243428.1|//PREDICTED: indole-3-acetic acid-amido synthetase GH3.6-like [Solanum lycopersicum]
Solyc06g065670.2	4442	37	789	4.42054	2.65875e-175	gi|970036174|ref|XP_015079414.1|//PREDICTED: ABC transporter G family member 32-like [Solanum pennellii];gi|565374207|ref|XP_006353655.1|//PREDICTED: ABC transporter G family member 32 [Solanum tuberosum];gi|723709573|ref|XP_010322739.1|//PREDICTED: ABC transporter G family member 32-like [Solanum lycopersicum]
Solyc01g105070.2	1389	824	2379	1.53575	2.13109e-173	gi|906847345|ref|NP_001233970.2|//peroxidase cevi16 [Solanum lycopersicum]
Solyc02g081690.1	1446	762	2272	1.58221	5.74838e-173	gi|460373679|ref|XP_004232642.1|//PREDICTED: anthocyanidin 3-O-glucosyltransferase 2-like [Solanum lycopersicum]
Solyc02g065070.2	2219	1454	3358	1.21368	6.15598e-171	gi|460375277|ref|XP_004233433.1|//PREDICTED: CDPK-related kinase 5-like [Solanum lycopersicum]
Solyc08g078650.2	1901	411	1612	1.97775	3.17953e-167	gi|460400487|ref|XP_004245766.1|//PREDICTED: putative glucuronosyltransferase PGSIP8 [Solanum lycopersicum]
Solyc01g107780.2	1597	676	2089	1.63382	1.27782e-166	gi|460369817|ref|XP_004230753.1|//PREDICTED: scopoletin glucosyltransferase-like [Solanum lycopersicum]
Solyc01g108250.2	2347	1351	3170	1.23656	3.22132e-166	gi|928192541|ref|NP_001234399.2|//Dem2 protein [Solanum lycopersicum]
Solyc06g050440.2	1277	96	918	3.26349	4.47652e-166	gi|460390532|ref|XP_004240883.1|//PREDICTED: peroxidase P7-like [Solanum lycopersicum]
Solyc06g008620.1	1983	1266	3033	1.26658	3.91071e-165	gi|460389749|ref|XP_004240512.1|//PREDICTED: uncharacterized protein LOC101247825 [Solanum lycopersicum]
Solyc04g073950.1	1727	248	1265	2.35683	1.89153e-163	gi|460384397|ref|XP_004237898.1|//PREDICTED: probable serine/threonine-protein kinase DDB_G0282963 [Solanum lycopersicum]
Solyc02g081450.2	1116	1023	2617	1.36121	2.5675e-159	gi|460373713|ref|XP_004232659.1|//PREDICTED: protein YLS9 [Solanum lycopersicum]
Solyc05g009550.2	1856	554	1834	1.73314	4.15012e-159	gi|460386510|ref|XP_004238941.1|//PREDICTED: biorientation of chromosomes in cell division protein 1-like 1 [Solanum lycopersicum]
Solyc01g099660.2	2123	187	1109	2.57426	1.37652e-158	gi|460368761|ref|XP_004230233.1|//PREDICTED: mediator of RNA polymerase II transcription subunit 37a [Solanum lycopersicum]
Solyc05g052340.2	1795	97	878	3.18427	1.58765e-155	gi|460388612|ref|XP_004239961.1|//PREDICTED: laccase-12-like [Solanum lycopersicum]
Solyc01g099160.2	2955	99	882.98	3.16299	1.81376e-155	gi|478246969|gb|ABF19102.2|//9-lipoxygenase [Capsicum annuum];gi|350538669|ref|NP_001234098.1|//lipoxygenase [Solanum lycopersicum];gi|565355494|ref|XP_006344621.1|//PREDICTED: probable linoleate 9S-lipoxygenase 5 [Solanum tuberosum]
Solyc02g082450.2	1622	98	876	3.16618	2.18336e-154	gi|460373557|ref|XP_004232583.1|//PREDICTED: uncharacterized transporter C5D6.04-like [Solanum lycopersicum]
Solyc07g049200.2	1065	339	1404	2.05629	2.40867e-153	gi|460395925|ref|XP_004243530.1|//PREDICTED: uncharacterized protein LOC101247442 isoform X2 [Solanum lycopersicum]
Solyc08g078550.1	1071	219	1145	2.39245	1.09265e-150	gi|723725061|ref|XP_010325488.1|//PREDICTED: metalloendoproteinase 1 [Solanum lycopersicum]
Solyc02g070130.1	1602	537	1743	1.70469	7.78786e-148	gi|723675919|ref|XP_010316947.1|//PREDICTED: tetrahydrocannabinolic acid synthase-like [Solanum lycopersicum]
Solyc01g065980.2	1118	1073	2621	1.29457	8.60608e-148	gi|525313743|ref|NP_001266125.1|//ERF6 [Solanum lycopersicum]
Solyc12g008650.1	954	1861	3778	1.02765	2.93209e-147	gi|350538319|ref|NP_001234593.1|//myo-inositol oxygenase [Solanum lycopersicum]
Solyc04g074440.1	948	355	1395.39	1.98088	3.01033e-145	gi|460384466|ref|XP_004237932.1|//PREDICTED: protein EXORDIUM-like [Solanum lycopersicum]
Solyc01g067860.2	1299	244	1170	2.26766	1.6382e-144	gi|723657916|ref|XP_010320973.1|//PREDICTED: peroxidase 24 [Solanum lycopersicum]
Solyc01g058720.2	727	689	1979	1.5283	1.82594e-143	gi|460366278|ref|XP_004229015.1|//PREDICTED: calmodulin [Solanum lycopersicum]
Solyc03g097670.2	5753	1285	2912	1.18635	3.26482e-143	gi|723683877|ref|XP_010318320.1|//PREDICTED: uncharacterized protein LOC104646477 [Solanum lycopersicum]
Solyc08g080630.2	608	1898	3798	1.00687	3.50296e-143	gi|350538787|ref|NP_001234615.1|//ethylene-responsive proteinase inhibitor 1 precursor [Solanum lycopersicum]
Solyc10g076250.1	1437	1312	2947	1.17359	1.80932e-142	gi|460407230|ref|XP_004249057.1|//PREDICTED: alanine--glyoxylate aminotransferase 2 homolog 2, mitochondrial-like [Solanum lycopersicum]
Solyc07g056500.2	791	470	1594	1.76803	2.48506e-142	gi|350538579|ref|NP_001234094.1|//uncharacterized protein LOC543817 [Solanum lycopersicum]
Solyc01g102680.2	3718	639.16	1885	1.56642	1.09151e-141	gi|723663547|ref|XP_010314121.1|//PREDICTED: probable leucine-rich repeat receptor-like protein kinase At5g49770 isoform X1 [Solanum lycopersicum]
Solyc01g008420.2	1877	458	1553	1.76775	1.11792e-138	gi|723655316|ref|XP_010315164.1|//PREDICTED: MATE efflux family protein 1-like [Solanum lycopersicum]
Solyc04g007020.2	1476	1210	2756	1.19368	6.10487e-137	gi|460382508|ref|XP_004236981.1|//PREDICTED: programmed cell death 6-interacting protein isoform X1 [Solanum lycopersicum]
Solyc09g083050.2	1888	515	1637	1.67452	1.63646e-135	gi|460404306|ref|XP_004247624.1|//PREDICTED: 3-ketoacyl-CoA synthase 19-like [Solanum lycopersicum]
Solyc07g008360.1	1707	30	608	4.34714	2.39628e-134	gi|460394398|ref|XP_004242790.1|//PREDICTED: 4-coumarate--CoA ligase 2 [Solanum lycopersicum]
Solyc07g008620.1	3096	559	1706	1.6158	3.25843e-134	gi|350535018|ref|NP_001234427.1|//EIX receptor 1 precursor [Solanum lycopersicum]
Solyc01g106510.2	1464	804	2111	1.39877	3.50969e-134	gi|460369632|ref|XP_004230661.1|//PREDICTED: uncharacterized protein LOC101255341 [Solanum lycopersicum]
Solyc03g083710.1	588	859	2189	1.35565	1.11966e-132	gi|460378679|ref|XP_004235096.1|//PREDICTED: 21 kDa protein-like [Solanum lycopersicum]
Solyc04g009780.1	561	361	1342	1.90042	2.38095e-132	gi|460382151|ref|XP_004236803.1|//PREDICTED: putative RING-H2 finger protein ATL71 [Solanum lycopersicum]
Solyc08g042000.2	3558	786	2060	1.39615	1.32022e-130	gi|525314321|ref|NP_001266250.1|//sucrose-phosphate synthase A2 [Solanum lycopersicum]
Solyc07g063410.2	1406	107	799	2.90669	4.37177e-130	gi|983616464|ref|NP_001306107.1|//JA2-like [Solanum lycopersicum]
Solyc04g040130.1	1128	90	752	3.06884	4.96532e-129	gi|970023105|ref|XP_015072887.1|//PREDICTED: delta(12)-fatty-acid desaturase FAD2-like [Solanum pennellii]
Solyc04g079420.2	2698	882	2179	1.31092	1.67248e-125	gi|460384990|ref|XP_004238189.1|//PREDICTED: probable disease resistance protein At4g33300 [Solanum lycopersicum]
Solyc06g059990.2	1283	885	2182	1.30801	3.01011e-125	gi|723710719|ref|XP_010322941.1|//PREDICTED: dimethylallylcistransferase, chloroplastic-like [Solanum lycopersicum]
Solyc04g074400.1	930	318	1206	1.92924	1.81353e-121	gi|460384461|ref|XP_004237930.1|//PREDICTED: protein EXORDIUM-like [Solanum lycopersicum]
Solyc01g107170.2	1299	1273	2735	1.10942	4.91641e-121	gi|525314008|ref|NP_001266186.1|//ZF2 protein [Solanum lycopersicum]
Solyc04g049090.2	1878	1265	2721	1.11111	1.02244e-120	gi|970025856|ref|XP_015074236.1|//PREDICTED: MLO-like protein 12 isoform X1 [Solanum pennellii]
Solyc04g081140.1	1662	973	2278	1.23336	2.23388e-119	gi|460385859|ref|XP_004238618.1|//PREDICTED: galactose oxidase-like [Solanum lycopersicum]
Solyc07g007800.2	1473	170	894	2.40085	1.85443e-118	gi|460394321|ref|XP_004242752.1|//PREDICTED: heptahelical transmembrane protein 1 [Solanum lycopersicum]
Solyc01g086660.2	467	446	1416	1.67281	3.04299e-117	NA
Solyc01g008650.2	1756	363	1266	1.80834	7.0262e-117	gi|460365237|ref|XP_004228510.1|//PREDICTED: premnaspirodiene oxygenase-like [Solanum lycopersicum]
Solyc03g115850.2	1365	425	1375	1.7	1.73539e-116	gi|460380543|ref|XP_004236015.1|//PREDICTED: NAC domain-containing protein 100 [Solanum lycopersicum]
Solyc09g010800.2	614	1467	2972	1.02467	1.30965e-115	gi|970052567|ref|XP_015087895.1|//PREDICTED: metallothionein-like protein type 2 B [Solanum pennellii]
Solyc03g097390.2	1252	306	1146	1.91111	4.55327e-114	gi|460379150|ref|XP_004235327.1|//PREDICTED: palmitoyl-acyl carrier protein thioesterase, chloroplastic-like [Solanum lycopersicum]
Solyc11g011780.1	1891	1388	2845	1.04153	1.07278e-113	gi|698588044|ref|XP_009779349.1|//PREDICTED: 60S ribosomal export protein NMD3-like [Nicotiana sylvestris]
Solyc11g071800.1	1176	916	2138	1.22895	1.68037e-111	gi|460411641|ref|XP_004251214.1|//PREDICTED: strictosidine synthase 3 [Solanum lycopersicum]
Solyc06g008820.2	2102	478	1426	1.583	3.61849e-109	gi|697190782|ref|XP_009604455.1|//PREDICTED: sodium/hydrogen exchanger 3-like isoform X3 [Nicotiana tomentosiformis];gi|697190778|ref|XP_009604452.1|//PREDICTED: sodium/hydrogen exchanger 3-like isoform X1 [Nicotiana tomentosiformis];gi|723703500|ref|XP_010321693.1|//PREDICTED: Na+/H+ antiporter, isoform 1 isoform X1 [Solanum lycopersicum]
Solyc02g079540.1	2496	91.88	669.72	2.87184	5.68418e-108	gi|970008484|ref|XP_015065102.1|//PREDICTED: LOW QUALITY PROTEIN: uncharacterized protein LOC107010336 [Solanum pennellii]
Solyc03g019920.1	744	57.96	575.2	3.31704	4.71799e-106	gi|460377114|ref|XP_004234340.1|//PREDICTED: protein YLS9 [Solanum lycopersicum]
Solyc02g093650.2	582	44	536	3.61276	8.15848e-106	gi|460371998|ref|XP_004231821.1|//PREDICTED: mavicyanin isoform X1 [Solanum lycopersicum]
BGI_novel_G000080	4653	358.97	1194.35	1.7404	1.02404e-104	gi|969999105|ref|XP_015080794.1|//PREDICTED: uncharacterized protein LOC107024343 [Solanum pennellii]
Solyc06g005470.2	710	124	731	2.56564	1.2287e-104	gi|925114319|ref|NP_001234050.2|//metallothionein-like protein type 2 [Solanum lycopersicum];gi|2497900|sp|Q43515.1|MT2Z_SOLLC//RecName: Full=Metallothionein-like protein type 2
Solyc01g081270.2	1181	781	1883	1.27575	3.239e-104	gi|460367326|ref|XP_004229525.1|//PREDICTED: glutathione transferase GST 23-like [Solanum lycopersicum]
Solyc09g091670.2	4349	458	1361	1.57735	9.96419e-104	gi|460404747|ref|XP_004247842.1|//PREDICTED: pleiotropic drug resistance protein 1 [Solanum lycopersicum]
Solyc09g098590.2	2611	655	1681	1.36586	2.2466e-103	gi|460405015|ref|XP_004247973.1|//PREDICTED: sucrose synthase 2-like [Solanum lycopersicum]
Solyc02g082660.2	4104	1305	2643	1.02423	6.8136e-103	gi|723673077|ref|XP_010316473.1|//PREDICTED: DNA mismatch repair protein MLH3 isoform X2 [Solanum lycopersicum];gi|723673095|ref|XP_010316479.1|//PREDICTED: DNA mismatch repair protein MLH3 isoform X5 [Solanum lycopersicum];gi|723673098|ref|XP_010316480.1|//PREDICTED: uncharacterized protein LOC101258812 isoform X6 [Solanum lycopersicum]
Solyc03g071850.1	1362	540	1492	1.47232	9.26544e-103	gi|460378310|ref|XP_004234916.1|//PREDICTED: crocetin glucoside glucosyltransferase-like [Solanum lycopersicum]
Solyc04g080790.2	2406	845	1968	1.22581	2.41902e-102	gi|460385145|ref|XP_004238265.1|//PREDICTED: BEL1-like homeodomain protein 3 [Solanum lycopersicum]
Solyc03g116120.1	675	177	834	2.24241	4.84274e-102	gi|723686731|ref|XP_004236032.2|//PREDICTED: glutathione S-transferase U10-like [Solanum lycopersicum]
Solyc11g017470.1	1185	707	1747	1.3112	6.14942e-101	gi|525313915|ref|NP_001265908.1|//NAC domain-containing protein 2-like [Solanum lycopersicum]
Solyc08g066880.2	704	153	778	2.35235	7.44123e-101	gi|723722784|ref|XP_010325109.1|//PREDICTED: bark storage protein A [Solanum lycopersicum]
Solyc10g083690.2	1844	135	735	2.45089	5.70142e-100	gi|460408052|ref|XP_004249462.1|//PREDICTED: cytochrome P450 76A2-like [Solanum lycopersicum]
Solyc02g076630.1	1534	1050	2252	1.10692	1.4821e-99	gi|723675144|ref|XP_010316820.1|//PREDICTED: transcription factor HBP-1b(c38)-like [Solanum lycopersicum];gi|970007154|ref|XP_015064449.1|//PREDICTED: transcription factor HBP-1b(c38)-like [Solanum pennellii]
Solyc03g006100.2	2857	13.73	422	4.94795	1.76711e-98	gi|723678782|ref|XP_010317427.1|//PREDICTED: probable LRR receptor-like serine/threonine-protein kinase At3g47570 [Solanum lycopersicum]
Solyc10g006710.2	3343	193	847	2.13987	7.57756e-98	gi|723735235|ref|XP_010327263.1|//PREDICTED: uncharacterized protein LOC101244232 [Solanum lycopersicum]
Solyc03g112540.2	1301	259	974	1.91708	1.45986e-97	gi|460381001|ref|XP_004236241.1|//PREDICTED: short-chain dehydrogenase TIC 32, chloroplastic-like [Solanum lycopersicum]
Solyc10g055820.1	969	857	1951	1.19295	2.87586e-97	gi|460406364|ref|XP_004248635.1|//PREDICTED: endochitinase 3-like [Solanum lycopersicum]
Solyc04g064870.2	1091	189.82	829.61	2.13391	1.55794e-95	gi|460384086|ref|XP_004237745.1|//PREDICTED: pathogen-related protein [Solanum lycopersicum];gi|460384084|ref|XP_004237744.1|//PREDICTED: pathogen-related protein [Solanum lycopersicum]
Solyc12g010980.1	1338	163	772	2.24984	6.14208e-95	gi|460412853|ref|XP_004251812.1|//PREDICTED: acetyl-CoA-benzylalcohol acetyltransferase [Solanum lycopersicum]
Solyc04g009440.2	1320	908	2006	1.14966	2.50922e-94	gi|350536035|ref|NP_001234482.1|//NAC domain protein [Solanum lycopersicum]
Solyc06g071820.2	1486	603	1538	1.35693	8.98125e-94	gi|460391841|ref|XP_004241527.1|//PREDICTED: BTB/POZ and TAZ domain-containing protein 1-like [Solanum lycopersicum]
Solyc12g005380.1	1570	81	582	2.85113	2.40642e-93	gi|723747041|ref|XP_010313656.1|//PREDICTED: diacylglycerol kinase 5-like isoform X2 [Solanum lycopersicum];gi|460413296|ref|XP_004252026.1|//PREDICTED: diacylglycerol kinase 5-like isoform X1 [Solanum lycopersicum]
Solyc04g079190.2	1213	452	1289	1.51796	5.03025e-93	gi|460384957|ref|XP_004238173.1|//PREDICTED: probable carboxylesterase 2 [Solanum lycopersicum]
Solyc03g078630.2	1044	1110	2288	1.04963	7.22613e-93	gi|460378601|ref|XP_004235058.1|//PREDICTED: polyubiquitin-like [Solanum lycopersicum]
Solyc07g056420.2	1012	416	1227	1.56659	9.61263e-93	gi|926657597|ref|NP_001234157.2|//glutathione S-transferase-like protein [Solanum lycopersicum]
Solyc02g069800.1	1008	166	767	2.21415	1.57132e-92	gi|460374749|ref|XP_004233172.1|//PREDICTED: probable carboxylesterase 15 [Solanum lycopersicum]
Solyc03g113690.1	1977	3	398	7.05777	4.57732e-91	gi|460381562|ref|XP_004236517.1|//PREDICTED: ABC transporter G family member 23 isoform X1 [Solanum lycopersicum]
Solyc04g078290.2	1736	517	1381	1.42358	1.31261e-90	gi|723695206|ref|XP_004238116.2|//PREDICTED: isoflavone 2'-hydroxylase-like [Solanum lycopersicum]
Solyc05g046240.1	408	13	387	4.90186	3.47435e-90	gi|970029007|ref|XP_015075830.1|//PREDICTED: periaxin-like [Solanum pennellii]
Solyc02g080890.2	2011	597	1501	1.33623	1.87749e-89	gi|723673792|ref|XP_010316577.1|//PREDICTED: probable WRKY transcription factor 31 isoform X1 [Solanum lycopersicum];gi|460373783|ref|XP_004232693.1|//PREDICTED: probable WRKY transcription factor 31 isoform X2 [Solanum lycopersicum]
Solyc06g071770.2	2447	908	1970	1.12354	2.35157e-89	gi|460391785|ref|XP_004241499.1|//PREDICTED: uncharacterized protein LOC101254702 isoform X1 [Solanum lycopersicum]
Solyc11g008530.1	4479	293	989	1.76118	2.19766e-88	gi|723741338|ref|XP_010312607.1|//PREDICTED: endoribonuclease Dicer homolog 2-like isoform X3 [Solanum lycopersicum]
Solyc01g096730.2	1781	319	1035	1.70411	2.49509e-88	gi|723661784|ref|XP_004230051.2|//PREDICTED: protein ZINC INDUCED FACILITATOR-LIKE 1 [Solanum lycopersicum]
Solyc06g054600.2	872	263	933	1.83292	4.23749e-88	gi|970034341|ref|XP_015078490.1|//PREDICTED: zinc finger CCCH domain-containing protein 5-like [Solanum pennellii]
Solyc12g057070.1	1455	1017	2117	1.06381	6.53219e-88	gi|460414345|ref|XP_004252532.1|//PREDICTED: 7-deoxyloganetin glucosyltransferase-like [Solanum lycopersicum]
Solyc11g006540.1	1083	930	1990	1.10357	1.02327e-87	gi|460409029|ref|XP_004249943.1|//PREDICTED: apoptosis-inducing factor homolog A-like [Solanum lycopersicum]
Solyc11g011340.1	1080	276	954	1.79543	1.41725e-87	gi|955471901|ref|NP_001304266.1|//8-hydroxygeraniol dehydrogenase [Solanum lycopersicum]
Solyc07g056340.2	3205	865	1888	1.13219	9.63436e-87	gi|460395260|ref|XP_004243202.1|//PREDICTED: protein MEI2-like 2 [Solanum lycopersicum]
Solyc07g054840.2	1025	72	532	2.89146	1.2053e-86	gi|460395466|ref|XP_004243304.1|//PREDICTED: protein ODORANT1-like [Solanum lycopersicum]
Solyc02g092860.2	1677	67	519	2.95961	1.70519e-86	gi|460372134|ref|XP_004231887.1|//PREDICTED: cytochrome P450 81D1-like [Solanum lycopersicum]
Solyc07g041500.2	1777	510	1344	1.40407	1.96718e-86	gi|460396311|ref|XP_004243719.1|//PREDICTED: cytochrome P450 72A15-like [Solanum lycopersicum]
Solyc07g065340.1	996	459	1260	1.46296	3.3812e-86	gi|723719082|ref|XP_004244065.2|//PREDICTED: LOW QUALITY PROTEIN: serine acetyltransferase 1, chloroplastic-like [Solanum lycopersicum]
Solyc04g007810.1	420	25	400	4.00611	5.20364e-85	gi|723690243|ref|XP_010319390.1|//PREDICTED: periaxin-like [Solanum lycopersicum]
Solyc01g102650.2	5288	480.41	1287.19	1.42799	6.09753e-85	gi|971553928|ref|XP_015165055.1|//PREDICTED: nuclear pore complex protein NUP98B-like isoform X1 [Solanum tuberosum];gi|565345723|ref|XP_006339940.1|//PREDICTED: nuclear pore complex protein NUP98A-like [Solanum tuberosum]
Solyc02g088180.2	1355	213	822	1.95439	1.1467e-84	gi|460372801|ref|XP_004232213.1|//PREDICTED: NAC domain-containing protein 100 [Solanum lycopersicum]
Solyc06g074390.2	1793	15	369	4.62669	2.26956e-84	gi|460391411|ref|XP_004241314.1|//PREDICTED: fatty acyl-CoA reductase 3 [Solanum lycopersicum]
Solyc04g063380.2	1493	756	1709	1.1828	2.99712e-84	gi|460384010|ref|XP_004237708.1|//PREDICTED: F-box protein SKP2B-like [Solanum lycopersicum]
Solyc09g074820.2	3571	68.72	504.59	2.88242	5.29668e-82	gi|697104460|ref|XP_009606032.1|//PREDICTED: potassium transporter 5-like [Nicotiana tomentosiformis];gi|460403938|ref|XP_004247443.1|//PREDICTED: potassium transporter 5-like [Solanum lycopersicum]
BGI_novel_G000647	3646	274.4	915.67	1.74465	6.85649e-81	gi|1167523|dbj|BAA11674.1|//unnamed protein product [Nicotiana tabacum]
Solyc01g099810.2	1540	300.03	960	1.68403	1.07054e-80	gi|460368791|ref|XP_004230248.1|//PREDICTED: serine/arginine-rich splicing factor SR30 isoform X1 [Solanum lycopersicum]
Solyc01g096720.2	1547	30	396	3.72857	2.40181e-80	gi|565361894|ref|XP_006347687.1|//PREDICTED: protein ZINC INDUCED FACILITATOR-LIKE 1-like isoform X1 [Solanum tuberosum]
Solyc02g071920.2	1105	585	1416	1.28142	2.91018e-79	gi|567757540|ref|NP_001274704.1|//aquaporin NIP1-1-like [Solanum lycopersicum]
Solyc02g093530.2	1082	956	1961	1.04261	6.04655e-79	gi|460372012|ref|XP_004231828.1|//PREDICTED: ras-related protein RABB1b [Solanum lycopersicum]
Solyc01g100210.2	1409	471	1235	1.39682	6.27529e-79	gi|460368857|ref|XP_004230281.1|//PREDICTED: probable galacturonosyltransferase-like 7 [Solanum lycopersicum]
Solyc12g005030.1	2318	359	1049	1.55307	1.6187e-78	gi|970068121|ref|XP_015061184.1|//PREDICTED: calcium-dependent protein kinase 2-like isoform X1 [Solanum pennellii]
Solyc08g067260.2	1913	33	391	3.57274	6.09768e-77	gi|460399351|ref|XP_004245205.1|//PREDICTED: 3-ketoacyl-CoA synthase 10 [Solanum lycopersicum]
Solyc09g082290.2	843	11	328	4.90423	1.14285e-76	gi|460404212|ref|XP_004247578.1|//PREDICTED: vegetative cell wall protein gp1-like [Solanum lycopersicum]
Solyc08g079900.1	2247	99	552	2.48527	1.25522e-76	gi|723724639|ref|XP_004245675.2|//PREDICTED: subtilisin-like protease [Solanum lycopersicum]
Solyc08g061230.2	1138	174	702	2.01849	1.37627e-75	gi|460398999|ref|XP_004245033.1|//PREDICTED: epoxide hydrolase 4-like isoform X1 [Solanum lycopersicum];gi|723722026|ref|XP_010324990.1|//PREDICTED: uncharacterized protein LOC101262640 isoform X2 [Solanum lycopersicum]
Solyc05g015480.2	1471	358	1027	1.52651	5.15974e-75	gi|460387072|ref|XP_004239213.1|//PREDICTED: uncharacterized protein LOC101244665 [Solanum lycopersicum]
Solyc03g111880.2	1772	170	686	2.01878	6.55608e-74	gi|460381091|ref|XP_004236286.1|//PREDICTED: cytochrome P450 71A22-like [Solanum lycopersicum]
Solyc09g007310.2	5215	704	1558	1.15215	7.83317e-74	gi|460402392|ref|XP_004246696.1|//PREDICTED: E3 ubiquitin-protein ligase UPL4 [Solanum lycopersicum]
Solyc02g067860.2	1342	633	1452	1.20387	8.60752e-74	gi|460375046|ref|XP_004233319.1|//PREDICTED: putative glucose-6-phosphate 1-epimerase isoform X1 [Solanum lycopersicum];gi|565381617|ref|XP_006357162.1|//PREDICTED: putative glucose-6-phosphate 1-epimerase [Solanum tuberosum]
Solyc03g116700.2	729	68	468	2.78901	1.06912e-73	gi|460380433|ref|XP_004235961.1|//PREDICTED: cucumber peeling cupredoxin-like [Solanum lycopersicum]
Solyc02g083280.2	940	300	920	1.62278	1.75899e-73	gi|723672885|ref|XP_010316446.1|//PREDICTED: thiosulfate sulfurtransferase 16, chloroplastic isoform X1 [Solanum lycopersicum];gi|460373452|ref|XP_004232533.1|//PREDICTED: thiosulfate sulfurtransferase 16, chloroplastic isoform X2 [Solanum lycopersicum]
Solyc06g066330.2	2708	965	1930	1.00611	2.23417e-73	gi|460392305|ref|XP_004241757.1|//PREDICTED: inactive poly [ADP-ribose] polymerase RCD1-like [Solanum lycopersicum]
Solyc02g083400.2	1038	444	1157	1.38786	2.48814e-73	gi|970006757|ref|XP_015064241.1|//PREDICTED: NEP1-interacting protein-like 1 [Solanum pennellii]
Solyc02g089630.2	1949	128	598	2.23011	4.32381e-73	gi|460372589|ref|XP_004232111.1|//PREDICTED: proline dehydrogenase 2, mitochondrial-like [Solanum lycopersicum]
Solyc09g005970.1	2217	14	320	4.52068	1.14164e-72	gi|460402458|ref|XP_004246729.1|//PREDICTED: ABC transporter G family member 20 [Solanum lycopersicum]
Solyc02g084840.2	812	9	307	5.09828	1.38034e-72	gi|970008589|ref|XP_015065160.1|//PREDICTED: late embryogenesis abundant protein-like [Solanum pennellii]
Solyc03g117860.2	837	200	730	1.874	2.5677e-71	gi|460380253|ref|XP_004235872.1|//PREDICTED: probable E3 ubiquitin-protein ligase RNF217 [Solanum lycopersicum]
BGI_novel_G000730	658	360	1007	1.4901	4.66306e-71	gi|565375701|ref|XP_006354355.1|//PREDICTED: uncharacterized protein LOC102601180 [Solanum tuberosum]
Solyc02g088100.2	1184	26	347	3.74446	8.63294e-71	gi|350538399|ref|NP_001234085.1|//expansin precursor [Solanum lycopersicum]
Solyc03g006620.2	1301	319	934	1.55597	2.93053e-70	gi|460376694|ref|XP_004234132.1|//PREDICTED: uncharacterized protein LOC101263673 [Solanum lycopersicum]
Solyc04g082500.2	1876	921	1839	1.00376	1.00541e-69	gi|723696320|ref|XP_010320466.1|//PREDICTED: probable serine/threonine-protein kinase NAK isoform X2 [Solanum lycopersicum];gi|460385489|ref|XP_004238436.1|//PREDICTED: probable serine/threonine-protein kinase NAK isoform X1 [Solanum lycopersicum]
Solyc06g084370.1	396	878	1777	1.02326	1.50322e-69	gi|698480412|ref|XP_009787257.1|//PREDICTED: uncharacterized protein LOC104235234 [Nicotiana sylvestris]
Solyc06g054030.2	731	80	477	2.58202	2.91363e-69	gi|460391066|ref|XP_004241144.1|//PREDICTED: non-specific lipid-transfer protein-like protein At2g13820 [Solanum lycopersicum]
Solyc02g082920.2	1025	12	300	4.64996	5.30965e-69	gi|350534584|ref|NP_001234404.1|//acidic 26 kDa endochitinase precursor [Solanum lycopersicum]
Solyc03g082520.1	354	52	407	2.97455	1.79218e-68	gi|698529565|ref|XP_009761598.1|//PREDICTED: auxin-induced protein 6B-like [Nicotiana sylvestris]
Solyc08g077900.2	1092	63	433	2.78705	2.98339e-68	gi|460400603|ref|XP_004245823.1|//PREDICTED: expansin-like B1 [Solanum lycopersicum]
Solyc05g005470.2	1871	138	595	2.11433	3.76092e-68	gi|723696832|ref|XP_004239348.2|//PREDICTED: probable nucleoredoxin 1 [Solanum lycopersicum]
Solyc10g084400.1	708	327	932	1.51715	1.28943e-67	gi|460408151|ref|XP_004249510.1|//PREDICTED: glutathione S-transferase L3 isoform X1 [Solanum lycopersicum]
Solyc08g079970.1	4713	176	665	1.92389	2.19151e-67	gi|723724626|ref|XP_004246134.2|//PREDICTED: subtilisin-like protease [Solanum lycopersicum]
Solyc07g062490.1	894	527	1247	1.24869	2.86732e-67	gi|723718851|ref|XP_004244275.2|//PREDICTED: epidermis-specific secreted glycoprotein EP1-like [Solanum lycopersicum]
Solyc11g065340.1	3572	360	982	1.45383	6.89813e-67	gi|723744840|ref|XP_010313263.1|//PREDICTED: uncharacterized protein LOC101258129 isoform X1 [Solanum lycopersicum]
Solyc07g049530.2	1519	12	291	4.60602	9.94039e-67	gi|902763266|ref|NP_001234024.2|//1-aminocyclopropane-1-carboxylate oxidase 1 [Solanum lycopersicum]
Solyc09g008020.2	1587	403	1045	1.38076	7.17698e-66	gi|460402285|ref|XP_004246644.1|//PREDICTED: OTU domain-containing protein DDB_G0284757 [Solanum lycopersicum]
Solyc03g114360.2	1749	596	1341	1.17603	7.84471e-66	gi|460380723|ref|XP_004236104.1|//PREDICTED: probable inactive poly [ADP-ribose] polymerase SRO5 isoform X2 [Solanum lycopersicum]
Solyc06g072840.2	700	24	318	3.73403	7.11865e-65	gi|460391660|ref|XP_004241438.1|//PREDICTED: uncharacterized protein LOC101261035 [Solanum lycopersicum]
Solyc07g044990.2	1286	532	1237	1.22345	1.11451e-64	gi|460396092|ref|XP_004243613.1|//PREDICTED: transmembrane protein 56 [Solanum lycopersicum];gi|698475738|ref|XP_009785227.1|//PREDICTED: transmembrane protein 56-like [Nicotiana sylvestris]
Solyc01g109720.2	1317	488	1170	1.26766	1.11587e-64	gi|460370228|ref|XP_004230956.1|//PREDICTED: monoacylglycerol lipase abhd6-A [Solanum lycopersicum]
Solyc09g059430.2	1071	470	1142	1.28694	1.2378e-64	gi|723729898|ref|XP_010326285.1|//PREDICTED: RPM1-interacting protein 4 isoform X2 [Solanum lycopersicum];gi|723729895|ref|XP_010326284.1|//PREDICTED: RPM1-interacting protein 4 isoform X1 [Solanum lycopersicum]
Solyc01g107090.2	706	300	869	1.5405	1.51383e-64	gi|723664977|ref|XP_010315179.1|//PREDICTED: uncharacterized protein LOC104645408 [Solanum lycopersicum]
Solyc12g009680.1	987	4	268	6.0722	2.59053e-64	gi|970064760|ref|XP_015059356.1|//PREDICTED: heptahelical transmembrane protein 1-like [Solanum pennellii]
Solyc07g066080.2	886	440	1092	1.3175	4.18733e-64	gi|460396894|ref|XP_004244005.1|//PREDICTED: ubiquitin-conjugating enzyme E2 28 [Solanum lycopersicum]
Solyc11g067180.1	1470	22	309	3.81814	4.85177e-64	gi|723745384|ref|XP_010313341.1|//PREDICTED: fatty acyl-CoA reductase 3-like isoform X1 [Solanum lycopersicum]
Solyc02g062040.2	1146	244	770	1.66408	5.90868e-64	gi|460375539|ref|XP_004233563.1|//PREDICTED: NEP1-interacting protein-like 1 [Solanum lycopersicum]
Solyc08g080900.2	1198	704	1485	1.08292	6.83778e-64	gi|460400183|ref|XP_004245615.1|//PREDICTED: glutathione S-transferase T1-like [Solanum lycopersicum]
Solyc07g055690.1	1347	354	950	1.43029	3.15128e-63	gi|970039608|ref|XP_015081141.1|//PREDICTED: epidermis-specific secreted glycoprotein EP1-like [Solanum pennellii]
Solyc05g041920.2	949	551	1254	1.19252	5.21552e-63	gi|460389032|ref|XP_004240163.1|//PREDICTED: ribonuclease 3-like protein 3 [Solanum lycopersicum]
Solyc07g065320.2	4576	814	1634	1.01141	6.90007e-63	gi|723718101|ref|XP_010324277.1|//PREDICTED: ABC transporter C family member 3 [Solanum lycopersicum]
Solyc10g085860.1	1485	121	533	2.14524	2.58841e-62	gi|460408803|ref|XP_004249831.1|//PREDICTED: UDP-glycosyltransferase 73D1 [Solanum lycopersicum]
Solyc10g086100.1	285	383	989	1.37473	5.04146e-62	gi|460408499|ref|XP_004249682.1|//PREDICTED: trypsin inhibitor 1-like [Solanum lycopersicum]
Solyc09g010510.2	1215	14	278	4.31769	5.11706e-62	gi|460401877|ref|XP_004246442.1|//PREDICTED: short-chain dehydrogenase TIC 32, chloroplastic [Solanum lycopersicum]
Solyc03g091020.1	330	410.21	1031.23	1.33604	6.53278e-62	gi|970014918|ref|XP_015068463.1|//PREDICTED: 14 kDa proline-rich protein DC2.15-like [Solanum pennellii]
Solyc09g082240.2	1298	289	833.24	1.53377	1.43881e-61	gi|460404204|ref|XP_004247574.1|//PREDICTED: uncharacterized protein LOC101247959 [Solanum lycopersicum]
Solyc01g109170.2	1676	680.41	1431.72	1.07938	2.463e-61	gi|460370004|ref|XP_004230845.1|//PREDICTED: cold-regulated 413 plasma membrane protein 1 [Solanum lycopersicum]
Solyc12g010950.1	1041	24	304	3.66907	2.47325e-61	gi|460412849|ref|XP_004251810.1|//PREDICTED: 2-alkenal reductase (NADP(+)-dependent)-like [Solanum lycopersicum]
Solyc04g080750.2	787	34	331	3.28933	3.17472e-61	gi|460385201|ref|XP_004238293.1|//PREDICTED: transmembrane protein 136 [Solanum lycopersicum]
Solyc04g080540.2	821	493	1151	1.22934	9.77333e-61	gi|460385205|ref|XP_004238295.1|//PREDICTED: uncharacterized protein LOC101245159 [Solanum lycopersicum]
Solyc06g068940.2	872	353	932	1.40677	1.45432e-60	gi|460392109|ref|XP_004241660.1|//PREDICTED: probable ADP-ribosylation factor GTPase-activating protein AGD13 [Solanum lycopersicum]
Solyc03g033330.2	1278	380	975	1.36551	1.47916e-60	gi|460377481|ref|XP_004234521.1|//PREDICTED: NEP1-interacting protein-like 1 [Solanum lycopersicum]
Solyc05g051350.1	2055	245	752	1.62406	2.07678e-60	gi|460389219|ref|XP_004240256.1|//PREDICTED: rhamnogalacturonate lyase B-like [Solanum lycopersicum]
BGI_novel_G000760	2785	135	551	2.0352	2.78143e-60	gi|84688908|gb|ABC61503.1|//AGO1-2, partial [Nicotiana benthamiana]
Solyc04g016330.2	1788	370	957	1.3771	3.2128e-60	gi|460381710|ref|XP_004236586.1|//PREDICTED: probable glycerol-3-phosphate dehydrogenase [NAD(+)] 1, cytosolic [Solanum lycopersicum]
Solyc01g094750.2	1828	47	360	2.94337	3.87173e-60	gi|565344999|ref|XP_006339587.1|//PREDICTED: cytochrome P450 86A8-like [Solanum tuberosum]
Solyc03g031910.2	3982	247	752	1.61233	8.44334e-60	gi|723679996|ref|XP_010317671.1|//PREDICTED: uncharacterized protein LOC101258828 isoform X1 [Solanum lycopersicum]
Solyc01g094990.2	1689	94	464	2.3095	1.8277e-59	gi|723661279|ref|XP_004231192.2|//PREDICTED: uncharacterized protein LOC101264770 [Solanum lycopersicum]
BGI_novel_G000170	2066	151	577.18	1.94058	2.37273e-59	gi|970007108|ref|XP_015064424.1|//PREDICTED: BURP domain-containing protein 5-like [Solanum pennellii]
BGI_novel_G000676	639	370	950	1.36651	4.14441e-59	gi|747093739|ref|XP_011094688.1|//PREDICTED: polyubiquitin-like [Sesamum indicum]
Solyc09g089780.2	1153	611	1312	1.10863	9.21121e-59	gi|460404473|ref|XP_004247707.1|//PREDICTED: deacetoxyvindoline 4-hydroxylase-like [Solanum lycopersicum]
Solyc10g085880.1	1035	195	655	1.75413	1.0093e-58	gi|460408370|ref|XP_004249618.1|//PREDICTED: UDP-glycosyltransferase 73C3-like [Solanum lycopersicum]
Solyc01g109120.2	1870	519	1176	1.18619	1.0595e-58	gi|460369996|ref|XP_004230841.1|//PREDICTED: myosin heavy chain kinase B [Solanum lycopersicum]
Solyc05g008820.2	1220	546	1216	1.16128	1.11135e-58	gi|460386408|ref|XP_004238890.1|//PREDICTED: putative lipid phosphate phosphatase 3, chloroplastic isoform X2 [Solanum lycopersicum];gi|723697774|ref|XP_010320737.1|//PREDICTED: lipid phosphate phosphatase 2-like isoform X1 [Solanum lycopersicum]
Solyc02g072000.2	1985	527	1187	1.17755	1.4349e-58	gi|460374503|ref|XP_004233050.1|//PREDICTED: heat stress transcription factor A-4c [Solanum lycopersicum]
Solyc06g054060.1	474	22	286	3.70655	3.3078e-58	gi|723706637|ref|XP_004241146.2|//PREDICTED: non-specific lipid-transfer protein-like protein At2g13820 [Solanum lycopersicum]
Solyc02g070090.1	1605	538	1198	1.16106	8.13078e-58	gi|460374704|ref|XP_004233150.1|//PREDICTED: reticuline oxidase-like protein [Solanum lycopersicum]
Solyc09g030370.2	1070	41	335	3.03657	9.87634e-58	gi|460402958|ref|XP_004246974.1|//PREDICTED: GDSL esterase/lipase At2g30310-like isoform X1 [Solanum lycopersicum]
Solyc09g091000.2	793	1	272.01	8.09362	1.01805e-57	gi|460404654|ref|XP_004247796.1|//PREDICTED: pathogenesis-related protein STH-2 [Solanum lycopersicum]
Solyc08g067960.2	1594	363	929	1.36182	1.53155e-57	gi|460399435|ref|XP_004245246.1|//PREDICTED: RING finger and CHY zinc finger domain-containing protein 1 [Solanum lycopersicum]
Solyc01g095140.2	721	625	1321	1.08581	3.02729e-57	gi|350535431|ref|NP_001233938.1|//ethylene-responsive late embryogenesis-like protein [Solanum lycopersicum]
Solyc04g081290.2	1313	167	592	1.83186	2.10117e-56	gi|460385304|ref|XP_004238344.1|//PREDICTED: cytokinin riboside 5'-monophosphate phosphoribohydrolase LOG1 [Solanum lycopersicum]
Solyc01g067300.2	902	101	464	2.20588	2.58779e-56	gi|460366703|ref|XP_004229219.1|//PREDICTED: CASP-like protein 1 [Solanum lycopersicum]
Solyc08g061860.1	2948	116	493	2.09357	4.83523e-56	gi|970056755|ref|XP_015055011.1|//PREDICTED: uncharacterized protein LOC107001509 [Solanum pennellii];gi|970034307|ref|XP_015078471.1|//PREDICTED: uncharacterized mitochondrial protein AtMg00810-like [Solanum pennellii]
BGI_novel_G000054	2414	1.44	248.33	7.43615	6.51894e-56	gi|970038245|ref|XP_015080461.1|//PREDICTED: GPI mannosyltransferase 3 [Solanum pennellii]
Solyc05g010330.2	1325	9	240	4.74307	6.60054e-56	gi|460386615|ref|XP_004238993.1|//PREDICTED: peroxidase 11 [Solanum lycopersicum]
Solyc07g062630.1	1866	19	265	3.80803	4.81367e-55	gi|723718801|ref|XP_010324385.1|//PREDICTED: ABC transporter G family member 10 [Solanum lycopersicum]
Solyc04g011940.1	1521	30	294	3.29889	1.10412e-54	gi|460382854|ref|XP_004237151.1|//PREDICTED: cytochrome P450 86B1 [Solanum lycopersicum]
Solyc01g005220.2	2302	480	1089	1.188	1.34295e-54	gi|460365720|ref|XP_004228745.1|//PREDICTED: MACPF domain-containing protein At1g14780 [Solanum lycopersicum]
Solyc04g071610.2	722	36	306	3.09357	9.06871e-54	gi|970025390|ref|XP_015074007.1|//PREDICTED: abscisic stress-ripening protein 1 [Solanum pennellii]
Solyc12g045020.1	1482	283	777	1.46322	9.59702e-54	gi|460414039|ref|XP_004252382.1|//PREDICTED: cytochrome P450 CYP736A12 [Solanum lycopersicum]
Solyc12g005680.1	2400	402	960	1.26195	5.55914e-53	gi|460413312|ref|XP_004252034.1|//PREDICTED: potassium transporter 5-like [Solanum lycopersicum]
Solyc12g014100.1	1392	457	1043	1.19658	6.10787e-53	gi|957552909|ref|NP_001304278.1|//homogentisate 1,2-dioxygenase [Solanum lycopersicum]
Solyc02g071430.2	1414	83	408	2.30349	2.60471e-52	gi|723678305|ref|XP_004233861.2|//PREDICTED: LOW QUALITY PROTEIN: uncharacterized protein LOC101257141 [Solanum lycopersicum]
Solyc04g082960.1	564	578	1210	1.07197	1.65447e-51	gi|460385567|ref|XP_004238475.1|//PREDICTED: uncharacterized protein LOC101247521 [Solanum lycopersicum]
Solyc04g080530.2	1407	64	363	2.50993	1.82093e-51	gi|460385191|ref|XP_004238288.1|//PREDICTED: putative pectinesterase 11 [Solanum lycopersicum]
Solyc05g051860.2	659	161	553	1.78633	4.77543e-51	gi|460388679|ref|XP_004239993.1|//PREDICTED: uncharacterized protein LOC101248202 [Solanum lycopersicum]
Solyc08g082190.2	934	155	541	1.80947	7.72385e-51	gi|723724023|ref|XP_004245524.2|//PREDICTED: uncharacterized protein LOC101259182 [Solanum lycopersicum]
Solyc02g084570.2	2076	54	337	2.64782	1.02375e-50	gi|460373299|ref|XP_004232458.1|//PREDICTED: cytochrome P450 84A1 [Solanum lycopersicum]
Solyc07g007240.2	458	87	404	2.22138	1.2225e-49	gi|460394244|ref|XP_004242714.1|//PREDICTED: metallocarboxypeptidase inhibitor-like [Solanum lycopersicum]
Solyc09g011980.1	900	96	422	2.14224	1.44766e-49	gi|723727107|ref|XP_010325806.1|//PREDICTED: L-type lectin-domain containing receptor kinase IV.1-like [Solanum lycopersicum]
Solyc07g045000.2	694	33	281	3.09614	1.55158e-49	gi|723716339|ref|XP_010323925.1|//PREDICTED: uncharacterized protein LOC101246548 isoform X2 [Solanum lycopersicum];gi|723716336|ref|XP_004243612.2|//PREDICTED: uncharacterized protein LOC101246548 isoform X1 [Solanum lycopersicum]
Solyc05g046290.2	995	3	204	6.09357	2.66682e-49	gi|723702748|ref|XP_004240131.2|//PREDICTED: probable xyloglucan endotransglucosylase/hydrolase protein 23 [Solanum lycopersicum]
Solyc08g061560.2	3670	210	624	1.57726	2.31598e-48	gi|460399020|ref|XP_004245043.1|//PREDICTED: LRR receptor-like serine/threonine-protein kinase ERECTA [Solanum lycopersicum]
Solyc08g069060.2	1546	579	1186	1.04058	3.42391e-48	gi|460399556|ref|XP_004245304.1|//PREDICTED: beta-1,3-galactosyltransferase 7-like [Solanum lycopersicum]
Solyc03g044900.2	890	56	330	2.56507	4.82471e-48	gi|460377813|ref|XP_004234682.1|//PREDICTED: probable calcium-binding protein CML41 [Solanum lycopersicum]
Solyc01g086680.2	949	60.48	340	2.49711	4.97872e-48	gi|969997205|ref|XP_015066700.1|//PREDICTED: probable glutathione S-transferase [Solanum pennellii]
Solyc01g106940.2	13901	220.6	638	1.53823	1.08611e-47	gi|460369686|ref|XP_004230688.1|//PREDICTED: telomere repeat-binding factor 1 [Solanum lycopersicum];gi|565371020|ref|XP_006352110.1|//PREDICTED: telomere repeat-binding factor 1-like isoform X4 [Solanum tuberosum]
Solyc04g071770.2	1421	35	278	2.99577	1.44924e-47	gi|460384233|ref|XP_004237817.1|//PREDICTED: ethylene-responsive transcription factor ABR1-like [Solanum lycopersicum]
Solyc06g054150.1	618	240	669	1.48508	1.74198e-47	gi|460390875|ref|XP_004241050.1|//PREDICTED: uncharacterized protein LOC101260945 [Solanum lycopersicum]
Solyc03g114420.1	516	176	560	1.67596	2.1896e-47	gi|460380711|ref|XP_004236098.1|//PREDICTED: probable calcium-binding protein CML15 [Solanum lycopersicum]
Solyc09g082670.2	1618	4	195	5.61344	2.70795e-47	gi|460404411|ref|XP_004247676.1|//PREDICTED: heat stress transcription factor A-6b [Solanum lycopersicum]
Solyc02g091930.2	1272	490	1050	1.10564	3.96737e-47	gi|460372275|ref|XP_004231956.1|//PREDICTED: homeobox-leucine zipper protein HAT22 [Solanum lycopersicum]
Solyc02g089610.1	1675	322	795	1.31	1.10536e-46	gi|992319510|ref|NP_001307075.1|//S-adenosylmethionine decarboxylase 2 [Solanum lycopersicum];gi|460375724|ref|XP_004233654.1|//PREDICTED: S-adenosylmethionine decarboxylase proenzyme [Solanum lycopersicum]
Solyc02g084880.2	1227	504	1066	1.08682	1.48753e-46	gi|723672378|ref|XP_004232434.2|//PREDICTED: transcription factor bHLH110-like [Solanum lycopersicum]
Solyc11g008460.1	1215	65.72	343.17	2.39063	3.66822e-46	gi|460409270|ref|XP_004250062.1|//PREDICTED: U4/U6.U5 tri-snRNP-associated protein 1 [Solanum lycopersicum]
Solyc01g060140.2	2282	96.28	406.06	2.08249	4.02896e-46	gi|930425315|ref|NP_001266249.2|//calmodulin-binding transcription factor SR3 [Solanum lycopersicum]
Solyc01g091030.2	1091	46	296	2.692	1.67536e-45	gi|460367874|ref|XP_004229795.1|//PREDICTED: auxin-induced protein 10A5 [Solanum lycopersicum]
Solyc05g014550.1	750	127	459	1.85977	5.92434e-45	gi|460387011|ref|XP_004239185.1|//PREDICTED: transmembrane protein 136-like [Solanum lycopersicum]
Solyc11g011300.1	2096	149	499	1.74983	6.04104e-45	gi|723743105|ref|XP_004250188.2|//PREDICTED: uncharacterized protein LOC101259106 [Solanum lycopersicum]
Solyc04g064920.2	1159	391	888	1.1895	6.95767e-45	gi|460384088|ref|XP_004237746.1|//PREDICTED: uncharacterized protein LOC101266022 [Solanum lycopersicum]
Solyc04g064590.1	2237	409.34	914.03	1.16505	1.05549e-44	gi|723693524|ref|XP_010320022.1|//PREDICTED: mitogen-activated protein kinase kinase kinase YODA-like isoform X1 [Solanum lycopersicum];gi|460384108|ref|XP_004237756.1|//PREDICTED: mitogen-activated protein kinase kinase kinase YODA-like isoform X2 [Solanum lycopersicum]
Solyc03g111510.2	987	195	577	1.5712	1.36847e-44	gi|460381155|ref|XP_004236318.1|//PREDICTED: RING-H2 finger protein ATL47-like isoform X1 [Solanum lycopersicum]
Solyc01g097570.2	782	170	532	1.652	3.30597e-44	gi|460368511|ref|XP_004230109.1|//PREDICTED: dachshund homolog 1-like [Solanum lycopersicum]
Solyc01g100460.2	1273	91	386	2.09077	3.94091e-44	gi|350536489|ref|NP_001234505.1|//anaerobic basic leucine zipper protein [Solanum lycopersicum]
Solyc02g082910.2	1815	410	910	1.15635	5.32362e-44	gi|460373485|ref|XP_004232549.1|//PREDICTED: probable acyl-activating enzyme 1, peroxisomal [Solanum lycopersicum]
Solyc05g013180.2	2596	95	393	2.05464	6.04049e-44	gi|460386856|ref|XP_004239111.1|//PREDICTED: phosphate transporter PHO1 homolog 10 isoform X1 [Solanum lycopersicum]
Solyc04g007250.1	798	36	264	2.88058	1.35545e-43	gi|723690426|ref|XP_010319421.1|//PREDICTED: uncharacterized protein LOC104646739 [Solanum lycopersicum]
Solyc02g083850.2	1950	209	592	1.5082	3.88923e-43	gi|460373368|ref|XP_004232492.1|//PREDICTED: calcium-dependent protein kinase 28-like [Solanum lycopersicum]
Solyc10g076480.1	1452	323	762	1.24436	1.7733e-41	gi|460407252|ref|XP_004249068.1|//PREDICTED: ammonium transporter 2 [Solanum lycopersicum]
BGI_novel_G000707	2439	8	180	4.49796	1.87525e-41	gi|955375079|ref|XP_014624210.1|//PREDICTED: uncharacterized mitochondrial protein AtMg00810-like [Glycine max]
Solyc05g010010.1	777	273	684	1.3312	2.36713e-41	gi|460386582|ref|XP_004238977.1|//PREDICTED: protein MIZU-KUSSEI 1 [Solanum lycopersicum]
Solyc06g035960.2	1833	70	330	2.24315	2.67196e-41	gi|460390213|ref|XP_004240733.1|//PREDICTED: oxalate--CoA ligase-like isoform X1 [Solanum lycopersicum]
Solyc09g011510.2	839	511	1033	1.02155	5.84875e-41	gi|723727223|ref|XP_010325822.1|//PREDICTED: LOW QUALITY PROTEIN: probable glutathione S-transferase [Solanum lycopersicum]
Solyc08g065610.2	1950	201	564	1.49461	1.20839e-40	gi|460399167|ref|XP_004245113.1|//PREDICTED: vacuolar-processing enzyme-like [Solanum lycopersicum]
Solyc04g005800.2	1315	128	437	1.7776	2.15035e-40	gi|460382550|ref|XP_004237002.1|//PREDICTED: homeobox-leucine zipper protein ATHB-54 [Solanum lycopersicum]
Solyc03g120390.2	1111	82	349	2.09564	3.63855e-40	gi|525313529|ref|NP_001266077.1|//IAA15 [Solanum lycopersicum]
Solyc04g025880.2	2760	494	1000	1.02352	8.04843e-40	gi|460383079|ref|XP_004237259.1|//PREDICTED: potassium transporter 6-like [Solanum lycopersicum]
Solyc09g005830.1	1917	245	630	1.36868	8.3912e-40	gi|460402478|ref|XP_004246739.1|//PREDICTED: exocyst complex component EXO70A1 [Solanum lycopersicum]
Solyc08g078030.2	1373	23	215	3.23074	1.06199e-39	gi|723725234|ref|XP_010325516.1|//PREDICTED: spermidine hydroxycinnamoyl transferase-like [Solanum lycopersicum]
BGI_novel_G000168	4119	282	687	1.29072	1.15512e-39	gi|670449696|emb|CDN96898.1|//putative Ty-1 copia retrotransposon [Phaseolus vulgaris]
Solyc11g010380.1	1534	326	754	1.2158	1.21459e-39	gi|460409403|ref|XP_004250128.1|//PREDICTED: protein TRANSPARENT TESTA 12-like [Solanum lycopersicum];gi|970063443|ref|XP_015058652.1|//PREDICTED: protein DETOXIFICATION 27-like [Solanum pennellii]
Solyc04g056570.2	3629	382	837	1.13776	1.34697e-39	gi|460383757|ref|XP_004237584.1|//PREDICTED: TMV resistance protein N-like [Solanum lycopersicum]
Solyc03g097510.1	477	159	486	1.61804	2.2274e-39	gi|460379218|ref|XP_004235361.1|//PREDICTED: uncharacterized protein LOC101246229 [Solanum lycopersicum]
Solyc07g065810.2	1283	51	279	2.4578	5.2696e-39	gi|460396934|ref|XP_004244025.1|//PREDICTED: E3 ubiquitin-protein ligase At1g63170-like [Solanum lycopersicum]
Solyc08g006330.2	1501	268.67	660.62	1.30409	8.61156e-39	gi|460397864|ref|XP_004244486.1|//PREDICTED: UDP-glycosyltransferase 74E1-like [Solanum lycopersicum]
Solyc10g076460.1	909	409	869	1.09336	1.35291e-38	gi|460408567|ref|XP_004249715.1|//PREDICTED: uncharacterized protein LOC101244920 [Solanum lycopersicum]
Solyc02g092150.2	1763	231	600	1.38318	1.42387e-38	gi|460372243|ref|XP_004231941.1|//PREDICTED: uncharacterized protein LOC101266885 isoform X2 [Solanum lycopersicum]
Solyc06g048860.1	1722	15	188	3.65381	2.1151e-38	gi|723705777|ref|XP_010322117.1|//PREDICTED: laccase-12-like isoform X2 [Solanum lycopersicum];gi|723705774|ref|XP_004241090.2|//PREDICTED: laccase-12-like isoform X1 [Solanum lycopersicum]
Solyc07g049550.2	1197	39	249	2.68071	2.32553e-38	gi|350535240|ref|NP_001233928.1|//1-aminocyclopropane-1-carboxylate oxidase 4 [Solanum lycopersicum]
Solyc03g117720.2	1181	41	253	2.63155	3.27381e-38	gi|460380276|ref|XP_004235883.1|//PREDICTED: AP2-like ethylene-responsive transcription factor At1g16060 isoform X2 [Solanum lycopersicum]
Solyc04g076970.2	916	113	398	1.82255	3.63228e-38	gi|460385715|ref|XP_004238547.1|//PREDICTED: transcription factor HBP-1b(c38) [Solanum lycopersicum]
Solyc08g080320.2	1007	323	739	1.20015	3.96143e-38	gi|460400255|ref|XP_004245651.1|//PREDICTED: BAG family molecular chaperone regulator 3-like [Solanum lycopersicum]
Solyc01g106890.2	537	189	529	1.49099	4.35172e-38	gi|460369676|ref|XP_004230683.1|//PREDICTED: uncharacterized protein LOC101261663 [Solanum lycopersicum]
Solyc08g013800.2	978	11	175	3.99789	5.30833e-38	gi|460398535|ref|XP_004244813.1|//PREDICTED: putative F-box/LRR-repeat protein 23 [Solanum lycopersicum]
Solyc01g109710.2	1019	172	500	1.54563	5.7495e-38	gi|460370180|ref|XP_004230932.1|//PREDICTED: uncharacterized protein LOC101259002 [Solanum lycopersicum]
Solyc01g107100.2	659	492	982	1.00317	6.52964e-38	gi|970000015|ref|XP_015085950.1|//PREDICTED: uncharacterized protein LOC107029134 [Solanum pennellii]
Solyc04g010200.1	2157	21.09	202	3.26583	9.75994e-38	gi|460382087|ref|XP_004236771.1|//PREDICTED: ABC transporter G family member 6-like [Solanum lycopersicum]
Solyc02g079530.2	2777	214.12	567.28	1.41175	1.1709e-37	gi|723678220|ref|XP_010317325.1|//PREDICTED: LOW QUALITY PROTEIN: uncharacterized protein LOC101264400 [Solanum lycopersicum]
Solyc12g014310.1	705	289	684	1.24903	1.3147e-37	gi|460413029|ref|XP_004251898.1|//PREDICTED: pathogen-related protein-like [Solanum lycopersicum]
Solyc05g005340.2	663	13	179	3.78948	1.46494e-37	gi|970027742|ref|XP_015075163.1|//PREDICTED: LOW QUALITY PROTEIN: nuclear transcription factor Y subunit B-6-like [Solanum pennellii]
Solyc03g120380.2	980	96	362	1.92099	2.60364e-37	gi|525313550|ref|NP_001266080.1|//IAA19 [Solanum lycopersicum]
Solyc10g054100.1	1267	82.49	335.24	2.02901	3.87364e-37	gi|970059323|ref|XP_015056392.1|//PREDICTED: protein DETOXIFICATION 46, chloroplastic-like [Solanum pennellii]
Solyc04g025040.1	714	306	706	1.21224	4.66419e-37	gi|460383036|ref|XP_004237241.1|//PREDICTED: RNA-binding protein FUS-like [Solanum lycopersicum]
Solyc06g062440.2	3596	354	777	1.14027	5.33404e-37	gi|460392695|ref|XP_004241950.1|//PREDICTED: putative late blight resistance protein homolog R1B-23 [Solanum lycopersicum]
Solyc09g089980.1	875	2	151	6.24451	8.88549e-37	gi|565376088|ref|XP_006354545.1|//PREDICTED: vegetative cell wall protein gp1-like [Solanum tuberosum];gi|551603444|ref|XP_005783229.1|//hypothetical protein EMIHUDRAFT_314476 [Emiliania huxleyi CCMP1516];gi|723732430|ref|XP_010326758.1|//PREDICTED: acanthoscurrin-2-like [Solanum lycopersicum]
BGI_novel_G000751	849	346	762	1.14513	1.49042e-36	gi|460409740|ref|XP_004250296.1|//PREDICTED: uncharacterized protein LOC101265501 [Solanum lycopersicum]
Solyc07g066330.2	1302	294	684	1.22429	1.7144e-36	gi|460396870|ref|XP_004243993.1|//PREDICTED: NAC domain-containing protein 21/22 [Solanum lycopersicum]
Solyc06g008230.2	3318	430	883	1.04418	1.77496e-36	gi|460389690|ref|XP_004240483.1|//PREDICTED: tetratricopeptide repeat protein 7B-like isoform X1 [Solanum lycopersicum]
Solyc10g078410.1	1363	67	301	2.17364	1.97016e-36	gi|460407385|ref|XP_004249133.1|//PREDICTED: F-box protein At2g26850-like isoform X1 [Solanum lycopersicum];gi|723737958|ref|XP_010327750.1|//PREDICTED: F-box protein At2g26850-like isoform X2 [Solanum lycopersicum]
Solyc03g112060.2	2689	135	426	1.664	4.53328e-36	gi|460381073|ref|XP_004236277.1|//PREDICTED: quinolinate synthase, chloroplastic [Solanum lycopersicum]
Solyc05g010720.2	1652	93	349	1.91403	7.34236e-36	gi|460386659|ref|XP_004239014.1|//PREDICTED: 3-hydroxybutyryl-CoA dehydratase-like protein, mitochondrial [Solanum lycopersicum]
Solyc09g083060.2	4097	215	556	1.37686	1.26667e-35	gi|460404308|ref|XP_004247625.1|//PREDICTED: U-box domain-containing protein 43-like [Solanum lycopersicum]
BGI_novel_G000166	3074	0	170.62	8.42075	1.34477e-35	gi|970033704|ref|XP_015078153.1|//PREDICTED: uncharacterized protein LOC107021956 [Solanum pennellii]
Solyc01g005500.2	967	150	449	1.58786	1.44721e-35	gi|460365635|ref|XP_004228706.1|//PREDICTED: secoisolariciresinol dehydrogenase-like [Solanum lycopersicum]
Solyc11g061980.1	1485	237	590	1.32193	1.60408e-35	gi|460410934|ref|XP_004250870.1|//PREDICTED: UDP-glycosyltransferase 92A1-like [Solanum lycopersicum]
Solyc11g010330.1	1170	223	565	1.34731	4.79028e-35	gi|460409391|ref|XP_004250122.1|//PREDICTED: RING-H2 finger protein ATL52-like [Solanum lycopersicum]
Solyc03g115610.2	3768	230	574	1.32552	9.77184e-35	gi|460380450|ref|XP_004235969.1|//PREDICTED: probable LRR receptor-like serine/threonine-protein kinase At1g74360 [Solanum lycopersicum]
BGI_novel_G000576	3085	246.54	599.32	1.28761	1.1148e-34	gi|460398134|ref|XP_004244618.1|//PREDICTED: uncharacterized protein LOC101254714 isoform X1 [Solanum lycopersicum]
Solyc06g068800.2	1397	23	194	3.08246	1.52426e-34	gi|460392105|ref|XP_004241658.1|//PREDICTED: random slug protein 5 [Solanum lycopersicum]
Solyc04g058150.2	524	239	584	1.29506	4.00977e-34	gi|350535703|ref|NP_001234720.1|//metallothionein-like protein type 2 A [Solanum lycopersicum]
Solyc01g097470.2	906	32	214	2.74757	5.03187e-34	gi|460368499|ref|XP_004230103.1|//PREDICTED: uncharacterized protein LOC101263938 [Solanum lycopersicum]
Solyc05g041540.2	1852	59	273	2.21622	5.92141e-34	gi|460389040|ref|XP_004240167.1|//PREDICTED: serine carboxypeptidase-like [Solanum lycopersicum]
Solyc01g060260.2	891	11	159	3.85956	6.19551e-34	gi|460366241|ref|XP_004228997.1|//PREDICTED: uncharacterized protein LOC101258403 isoform X2 [Solanum lycopersicum]
BGI_novel_G000079	3666	152	443	1.54934	6.24574e-34	gi|697127620|ref|XP_009617856.1|//PREDICTED: uncharacterized protein LOC104110135 isoform X1 [Nicotiana tomentosiformis]
Solyc06g010010.1	1707	2	138	6.11463	7.7135e-34	gi|460390064|ref|XP_004240662.1|//PREDICTED: MLO-like protein 3 [Solanum lycopersicum]
Solyc02g088200.2	1662	339	727	1.10678	3.67814e-33	gi|970006482|ref|XP_015064096.1|//PREDICTED: activating signal cointegrator 1 complex subunit 1-like [Solanum pennellii]
Solyc07g062770.2	2259	176.87	479.26	1.44423	4.07078e-33	gi|723718767|ref|XP_010324379.1|//PREDICTED: uncharacterized protein LOC101247940 [Solanum lycopersicum]
Solyc06g074420.1	1458	187	495	1.4105	5.16062e-33	gi|723707587|ref|XP_010322431.1|//PREDICTED: cytochrome P450 94C1 [Solanum lycopersicum]
Solyc07g047960.2	1856	206	524	1.35303	8.15605e-33	gi|460395957|ref|XP_004243546.1|//PREDICTED: WRKY transcription factor 1 [Solanum lycopersicum]
Solyc02g032950.2	1526	14	163	3.54748	8.45511e-33	gi|460371588|ref|XP_004231617.1|//PREDICTED: WRKY transcription factor 6 [Solanum lycopersicum]
Solyc08g061020.1	1852	237.17	570.13	1.27148	1.88479e-32	gi|460399595|ref|XP_004245323.1|//PREDICTED: protein NRT1/ PTR FAMILY 6.2-like isoform X1 [Solanum lycopersicum]
Solyc10g076660.1	1098	166	455	1.46079	4.92589e-32	gi|460407264|ref|XP_004249074.1|//PREDICTED: leucoanthocyanidin dioxygenase isoform X1 [Solanum lycopersicum]
Solyc06g082010.2	2379	289	645	1.16434	5.63567e-32	gi|460393850|ref|XP_004242521.1|//PREDICTED: zinc finger CCCH domain-containing protein 66-like isoform X1 [Solanum lycopersicum]
Solyc03g097030.2	2099	55	255	2.2191	7.28372e-32	gi|460379083|ref|XP_004235294.1|//PREDICTED: 4-coumarate--CoA ligase 2 [Solanum lycopersicum]
Solyc00g282510.1	1776	3	129	5.43237	9.99917e-32	gi|460416376|ref|XP_004253518.1|//PREDICTED: phenylalanine ammonia-lyase-like, partial [Solanum lycopersicum]
Solyc02g070020.1	1440	219	537	1.3001	1.11307e-31	gi|460374714|ref|XP_004233155.1|//PREDICTED: UDP-glycosyltransferase 91C1-like [Solanum lycopersicum]
Solyc07g006170.2	1650	117	370	1.66712	1.31416e-31	gi|723712308|ref|XP_004242998.2|//PREDICTED: probable glycosyltransferase At3g07620 [Solanum lycopersicum]
Solyc03g115970.1	483	2	128	6.00611	1.49911e-31	gi|723686762|ref|XP_010318810.1|//PREDICTED: uncharacterized protein LOC104646582 isoform X2 [Solanum lycopersicum]
Solyc12g006380.1	1095	306	666	1.1281	2.05986e-31	gi|350538985|ref|NP_001234624.1|//2-oxoglutarate-dependent dioxygenase [Solanum lycopersicum]
Solyc01g006300.2	1246	0	146	8.19593	2.20538e-31	gi|930697434|ref|NP_001234132.2|//peroxidase precursor [Solanum lycopersicum]
Solyc03g031650.2	743	315	677	1.10991	4.02178e-31	gi|460377386|ref|XP_004234474.1|//PREDICTED: autophagy-related protein 8C isoform X1 [Solanum lycopersicum]
Solyc01g088230.2	4357	117.96	368.95	1.65123	4.05765e-31	gi|970001684|ref|XP_015058953.1|//PREDICTED: abscisic-aldehyde oxidase-like [Solanum pennellii]
Solyc04g011440.2	2433	198	500	1.34253	4.97571e-31	gi|525314141|ref|NP_001266213.1|//heat shock protein 70-3 [Solanum lycopersicum]
Solyc06g068600.2	1161	34	205	2.59812	7.63359e-31	gi|723709042|ref|XP_010322648.1|//PREDICTED: LOW QUALITY PROTEIN: ABC transporter I family member 17-like [Solanum lycopersicum]
Solyc03g006730.1	3566	195	494	1.34714	7.89198e-31	gi|723678980|ref|XP_010317453.1|//PREDICTED: G-type lectin S-receptor-like serine/threonine-protein kinase At1g61370 isoform X2 [Solanum lycopersicum];gi|460376958|ref|XP_004234263.1|//PREDICTED: G-type lectin S-receptor-like serine/threonine-protein kinase At1g61370 isoform X1 [Solanum lycopersicum];gi|971543273|ref|XP_015162372.1|//PREDICTED: G-type lectin S-receptor-like serine/threonine-prote…
Solyc08g074590.2	823	83.27	304.91	1.87862	8.80457e-31	gi|970047397|ref|XP_015085225.1|//PREDICTED: cytoplasmic tRNA 2-thiolation protein 1 [Solanum pennellii]
Solyc03g094120.2	1376	3	125	5.38693	9.24044e-31	gi|723683229|ref|XP_010318206.1|//PREDICTED: uncharacterized protein At1g28695-like isoform X1 [Solanum lycopersicum]
Solyc02g079140.1	2811	19	168	3.1505	1.06228e-30	gi|723674324|ref|XP_010316679.1|//PREDICTED: heterogeneous nuclear ribonucleoprotein U-like protein 2 isoform X1 [Solanum lycopersicum]
Solyc09g092160.2	2959	249	575	1.21352	1.62601e-30	gi|802083972|ref|NP_001234298.2|//beta-galactosidase [Solanum lycopersicum]
Solyc03g115920.2	876	233	549	1.24258	2.96387e-30	gi|460380580|ref|XP_004236033.1|//PREDICTED: probable E3 ubiquitin-protein ligase RNF217 [Solanum lycopersicum]
Solyc07g006500.2	3052	302	650	1.112	5.00524e-30	gi|350534654|ref|NP_001233896.1|//trehalose-6-phosphate synthase [Solanum lycopersicum]
Solyc11g012950.1	1002	252	576	1.19875	5.23314e-30	gi|460409794|ref|XP_004250323.1|//PREDICTED: E3 ubiquitin-protein ligase RING1-like [Solanum lycopersicum]
Solyc03g112280.2	3358	177	460	1.38399	5.84168e-30	gi|460381045|ref|XP_004236263.1|//PREDICTED: C2 and GRAM domain-containing protein At5g50170 isoform X2 [Solanum lycopersicum];gi|971545344|ref|XP_006344470.2|//PREDICTED: C2 and GRAM domain-containing protein At5g50170 [Solanum tuberosum]
Solyc06g083170.2	1742	323	679	1.07798	7.72153e-30	gi|460393890|ref|XP_004242541.1|//PREDICTED: transcription factor bHLH62-like [Solanum lycopersicum]
Solyc09g091990.2	1602	146	409	1.49224	7.7698e-30	gi|723732934|ref|XP_010326838.1|//PREDICTED: receptor like protein kinase S.2 [Solanum lycopersicum]
Solyc05g041200.2	1732	32	193	2.59856	3.91832e-29	gi|460389048|ref|XP_004240171.1|//PREDICTED: 4-hydroxyphenylpyruvate dioxygenase-like [Solanum lycopersicum]
Solyc09g074250.2	1743	117	356	1.61148	4.24835e-29	gi|460404014|ref|XP_004247480.1|//PREDICTED: receptor-like cytosolic serine/threonine-protein kinase RBK2 isoform X2 [Solanum lycopersicum]
Solyc06g072870.1	1473	17	156	3.20405	4.97639e-29	gi|460391656|ref|XP_004241436.1|//PREDICTED: UDP-glycosyltransferase 73C3-like [Solanum lycopersicum]
Solyc03g119300.2	4045	115	352	1.62005	5.35116e-29	gi|460380010|ref|XP_004235751.1|//PREDICTED: uncharacterized protein LOC101263990 isoform X1 [Solanum lycopersicum]
Solyc03g078360.1	2379	131	379	1.53874	5.66555e-29	gi|460378631|ref|XP_004235072.1|//PREDICTED: G-type lectin S-receptor-like serine/threonine-protein kinase RLK1 [Solanum lycopersicum]
Solyc04g015330.2	1327	20.4	164.21	3.01501	6.73798e-29	gi|460381811|ref|XP_004236635.1|//PREDICTED: uncharacterized protein LOC101251174 [Solanum lycopersicum]
Solyc04g005540.2	4689	309	650	1.07894	1.1421e-28	gi|723690642|ref|XP_010319452.1|//PREDICTED: probable disease resistance protein At1g61310 isoform X2 [Solanum lycopersicum];gi|460382987|ref|XP_004237217.1|//PREDICTED: probable disease resistance protein At1g61310 isoform X1 [Solanum lycopersicum]
BGI_novel_G000334	1111	10	135	3.76099	1.44927e-28	gi|971537373|ref|XP_015168950.1|//PREDICTED: uncharacterized protein LOC107062612 [Solanum tuberosum]
Solyc07g042100.2	969	21	164	2.97134	1.75546e-28	gi|723716777|ref|XP_010323988.1|//PREDICTED: uncharacterized protein LOC101261934 isoform X1 [Solanum lycopersicum]
Solyc07g063420.2	1588	72	271	1.91833	2.86875e-28	gi|779174786|ref|NP_001266277.2|//NAC domain transcription factor [Solanum lycopersicum]
Solyc09g015110.1	672	22	165	2.913	4.01648e-28	gi|723726868|ref|XP_010325776.1|//PREDICTED: homeobox-leucine zipper protein PROTODERMAL FACTOR 2-like [Solanum lycopersicum]
Solyc04g079240.2	1350	111	340	1.62108	4.38604e-28	gi|723695439|ref|XP_010320346.1|//PREDICTED: patatin-like protein 2 isoform X1 [Solanum lycopersicum]
Solyc07g006370.1	1704	3	114	5.25403	4.39234e-28	gi|723712369|ref|XP_010323232.1|//PREDICTED: cation/calcium exchanger 1-like [Solanum lycopersicum]
Solyc02g085660.1	1473	41	208	2.34899	4.9192e-28	gi|460375847|ref|XP_004233715.1|//PREDICTED: anthocyanidin 3-O-glucosyltransferase 5 [Solanum lycopersicum]
Solyc09g091140.2	715	168	432	1.36868	8.84021e-28	gi|723733186|ref|XP_004247807.2|//PREDICTED: probable glutathione S-transferase [Solanum lycopersicum]
Solyc09g092590.1	1494	0	125	7.97189	1.15649e-27	gi|723733115|ref|XP_004247902.2|//PREDICTED: cytochrome P450 71A1-like [Solanum lycopersicum]
Solyc06g071570.2	1989	51	227	2.16023	1.19826e-27	gi|460391815|ref|XP_004241514.1|//PREDICTED: protein NRT1/ PTR FAMILY 2.11-like [Solanum lycopersicum]
Solyc03g093120.2	1067	351.18	700.94	1.00319	1.67954e-27	gi|460378804|ref|XP_004235158.1|//PREDICTED: probable xyloglucan endotransglucosylase/hydrolase protein 23 [Solanum lycopersicum]
Solyc04g048900.2	1513	63	250	1.99461	1.68238e-27	gi|460383697|ref|XP_004237555.1|//PREDICTED: calreticulin-3-like [Solanum lycopersicum]
Solyc05g005700.2	1828	166	427	1.36916	1.72323e-27	gi|460385976|ref|XP_004238676.1|//PREDICTED: aldehyde dehydrogenase family 2 member B7, mitochondrial [Solanum lycopersicum]
Solyc07g009220.1	5364	347.92	693.51	1.00127	3.81096e-27	gi|970039484|ref|XP_015081080.1|//PREDICTED: pentatricopeptide repeat-containing protein At2g34400 [Solanum pennellii];gi|460394517|ref|XP_004242849.1|//PREDICTED: pentatricopeptide repeat-containing protein At2g34400 [Solanum lycopersicum]
Solyc08g008610.2	1703	127	360	1.50928	7.24675e-27	gi|460398213|ref|XP_004244657.1|//PREDICTED: uncharacterized protein LOC101266242 [Solanum lycopersicum]
Solyc10g055520.1	1731	216.69	500.62	1.21419	8.66869e-27	gi|698479852|ref|XP_009786997.1|//PREDICTED: rac-like GTP-binding protein 5 [Nicotiana sylvestris];gi|641866228|gb|KDO84913.1|//hypothetical protein CISIN_1g029215mg [Citrus sinensis];gi|222875574|gb|ACM68950.1|//ROP1.2, partial [Eriobotrya japonica];gi|970056517|ref|XP_015054864.1|//PREDICTED: uncharacterized protein LOC107001256 [Solanum pennellii]
BGI_novel_G000063	722	20.12	154.47	2.94673	1.03699e-26	gi|56407681|gb|AAV88069.1|//hypothetical retrotransposon [Ipomoea batatas]
Solyc02g093580.2	1509	11	130	3.56904	1.37923e-26	gi|807045829|ref|NP_001234029.2|//probable pectate lyase P18 precursor [Solanum lycopersicum]
Solyc03g082620.2	2384	234	524	1.16917	1.9795e-26	gi|723682371|ref|XP_010318047.1|//PREDICTED: metal-nicotianamine transporter YSL2-like isoform X1 [Solanum lycopersicum]
Solyc08g006470.2	1225	177.99	438.98	1.30847	2.00006e-26	gi|460397880|ref|XP_004244493.1|//PREDICTED: zinc finger protein 622 [Solanum lycopersicum]
Solyc03g121090.2	827	144	385	1.4249	2.12567e-26	gi|460379781|ref|XP_004235639.1|//PREDICTED: uncharacterized protein LOC101254072 [Solanum lycopersicum]
Solyc03g114160.1	2049	6	114	4.25403	3.76468e-26	gi|460380752|ref|XP_004236118.1|//PREDICTED: U-box domain-containing protein 19-like [Solanum lycopersicum]
Solyc05g051610.1	2895	315	639	1.02657	3.98744e-26	gi|723702265|ref|XP_010321478.1|//PREDICTED: U-box domain-containing protein 35 isoform X2 [Solanum lycopersicum];gi|723702262|ref|XP_010321477.1|//PREDICTED: U-box domain-containing protein 35 isoform X1 [Solanum lycopersicum]
Solyc02g078910.2	1332	162.14	411.56	1.34997	5.09208e-26	gi|934635945|ref|NP_001234227.2|//endonuclease precursor-like precursor [Solanum lycopersicum]
Solyc08g079870.1	2238	49	215	2.13959	5.66936e-26	gi|350536267|ref|NP_001233982.1|//subtilisin-like protease precursor [Solanum lycopersicum]
Solyc03g098260.1	1037	6	113	4.24132	6.75314e-26	gi|723684022|ref|XP_010318340.1|//PREDICTED: transcriptional activator Myb-like [Solanum lycopersicum];gi|970016400|ref|XP_015069304.1|//PREDICTED: transcriptional activator Myb-like isoform X3 [Solanum pennellii]
Solyc07g049150.2	1014	130	358	1.46756	1.06006e-25	gi|723715987|ref|XP_010323858.1|//PREDICTED: ribonuclease 3-like protein 3 [Solanum lycopersicum]
Solyc04g079760.2	1144	42	199	2.25041	1.28455e-25	gi|460385033|ref|XP_004238210.1|//PREDICTED: uncharacterized protein LOC101245158 isoform X2 [Solanum lycopersicum];gi|460385031|ref|XP_004238209.1|//PREDICTED: uncharacterized protein LOC101245158 isoform X1 [Solanum lycopersicum]
BGI_novel_G000682	2791	0	113.48	7.8324	1.42879e-25	gi|698546849|ref|XP_009767846.1|//PREDICTED: zinc finger BED domain-containing protein RICESLEEPER 1-like [Nicotiana sylvestris]
Solyc02g077610.2	942	87	284	1.71291	1.59019e-25	gi|723674881|ref|XP_010316779.1|//PREDICTED: NAC domain-containing protein 8 [Solanum lycopersicum]
Solyc10g062160.1	1883	25	161	2.69317	1.80056e-25	gi|723735904|ref|XP_010327656.1|//PREDICTED: dynamin-related protein 1E-like isoform X2 [Solanum lycopersicum];gi|698434414|ref|XP_009798931.1|//PREDICTED: dynamin-related protein 1E-like [Nicotiana sylvestris]
Solyc02g080040.2	2477	256	548.04	1.10424	2.70994e-25	gi|970005903|ref|XP_015063796.1|//PREDICTED: putative receptor-like protein kinase At4g00960 [Solanum pennellii]
Solyc00g206460.1	771	165.77	412.21	1.3203	3.07554e-25	gi|970022920|ref|XP_015072794.1|//PREDICTED: protein EXORDIUM-like, partial [Solanum pennellii]
Solyc01g105310.2	1359	83	275	1.73436	3.56429e-25	gi|1001184311|ref|NP_001307428.1|//metacaspase 2 [Solanum lycopersicum]
Solyc02g081510.1	1145	4	104	4.70655	4.88686e-25	gi|565362977|ref|XP_006348220.1|//PREDICTED: glycerophosphodiester phosphodiesterase protein kinase domain-containing GDPDL2-like, partial [Solanum tuberosum]
Solyc03g033840.2	1901	176	426	1.28139	6.3645e-25	gi|460377539|ref|XP_004234549.1|//PREDICTED: probable mitochondrial chaperone BCS1-A [Solanum lycopersicum]
Solyc02g083120.1	1159	129	351	1.45021	8.16254e-25	gi|460373472|ref|XP_004232543.1|//PREDICTED: uncharacterized protein LOC101250469 [Solanum lycopersicum]
BGI_novel_G000358	6021	149.93	384.54	1.36495	8.32213e-25	gi|47824970|gb|AAT38744.1|//Putative gag-pol polyprotein, identical [Solanum demissum]
Solyc01g067010.2	1474	45	200	2.15811	1.61287e-24	gi|723658148|ref|XP_010321279.1|//PREDICTED: F-box/kelch-repeat protein At3g23880-like [Solanum lycopersicum]
Solyc07g005150.1	3108	88	280	1.67596	1.8043e-24	gi|460394806|ref|XP_004242981.1|//PREDICTED: receptor-like protein 12 [Solanum lycopersicum]
Solyc02g068460.1	579	160	397	1.31717	2.78927e-24	gi|970007767|ref|XP_015064789.1|//PREDICTED: uncharacterized protein LOC107010026 [Solanum pennellii]
Solyc04g014280.1	291	1	98	6.62082	4.15201e-24	gi|971549383|ref|XP_015163935.1|//PREDICTED: pre-mRNA polyadenylation factor FIP1-like [Solanum tuberosum]
Solyc05g013060.2	1113	73	251	1.78783	4.83841e-24	gi|723698784|ref|XP_010320917.1|//PREDICTED: uncharacterized protein LOC104644345 [Solanum lycopersicum]
Solyc02g089150.2	1521	36	178	2.31192	8.58316e-24	gi|460372646|ref|XP_004232139.1|//PREDICTED: PI-PLC X domain-containing protein At5g67130 [Solanum lycopersicum]
Solyc01g096260.2	1046	74	251	1.7682	1.0589e-23	gi|460368312|ref|XP_004230011.1|//PREDICTED: uncharacterized protein LOC101261161 [Solanum lycopersicum]
Solyc02g093220.2	1181	262	544	1.06015	1.30909e-23	gi|723669237|ref|XP_004233602.2|//PREDICTED: F-box protein At5g67140 [Solanum lycopersicum]
Solyc09g092420.1	2245	174	414	1.25665	1.38495e-23	gi|723733229|ref|XP_010326897.1|//PREDICTED: probable polyamine transporter At1g31830, partial [Solanum lycopersicum];gi|969997306|ref|XP_015067255.1|//PREDICTED: probable polyamine transporter At1g31830 [Solanum pennellii]
Solyc07g018090.2	1255	252.61	529.39	1.07353	1.84536e-23	gi|723713494|ref|XP_010323403.1|//PREDICTED: uncharacterized protein LOC101267620 isoform X3 [Solanum lycopersicum]
Solyc05g052470.2	1192	252	528.04	1.07333	2.12795e-23	gi|460388594|ref|XP_004239952.1|//PREDICTED: ferritin-2, chloroplastic [Solanum lycopersicum]
Solyc05g007950.2	874	55	213	1.95946	3.73014e-23	gi|350535451|ref|NP_001234195.1|//extracellular ribonuclease LE precursor [Solanum lycopersicum]
Solyc01g104740.2	898	177	415	1.23547	4.66846e-23	gi|893576558|ref|NP_001234468.2|//ethylene-responsive transcriptional coactivator [Solanum lycopersicum]
BGI_novel_G000641	1519	7.49	106.07	3.83001	4.79683e-23	gi|971562787|ref|XP_015167319.1|//PREDICTED: F-box/kelch-repeat protein At3g23880-like [Solanum tuberosum]
Solyc07g007760.2	610	1	92	6.52967	8.21587e-23	gi|460394316|ref|XP_004242750.1|//PREDICTED: defensin-like protein P322 [Solanum lycopersicum]
Solyc04g056580.2	980	10	112	3.49153	9.22978e-23	gi|460383319|ref|XP_004237375.1|//PREDICTED: uncharacterized protein LOC101253079 [Solanum lycopersicum]
Solyc05g050220.2	1994	24	147	2.62082	9.22978e-23	gi|723702575|ref|XP_010321523.1|//PREDICTED: transcriptional activator TAF-1-like [Solanum lycopersicum]
Solyc01g015080.2	1195	273	553	1.02449	9.41241e-23	gi|460364898|ref|XP_004228346.1|//PREDICTED: peroxidase N-like [Solanum lycopersicum]
Solyc01g109090.2	465	95	281	1.57068	1.65593e-22	gi|698430805|ref|XP_009793543.1|//PREDICTED: uncharacterized protein LOC104240402 [Nicotiana sylvestris]
Solyc06g062420.2	591	75	246	1.7198	1.93998e-22	NA
Solyc08g076710.2	1134	83	260	1.65344	1.97325e-22	gi|460401343|ref|XP_004246185.1|//PREDICTED: transcription factor MYB39-like [Solanum lycopersicum]
Solyc01g080990.2	1247	246	512	1.06359	2.00404e-22	gi|460367305|ref|XP_004229515.1|//PREDICTED: benzoate carboxyl methyltransferase [Solanum lycopersicum]
Solyc06g034290.2	1799	20	136	2.77164	2.21229e-22	gi|460390263|ref|XP_004240757.1|//PREDICTED: putative glycerol-3-phosphate transporter 1 [Solanum lycopersicum]
Solyc02g067870.2	979	21	138	2.72231	2.69833e-22	gi|350534898|ref|NP_001234421.1|//CHI protein [Solanum lycopersicum]
Solyc08g076060.2	2566	42	183	2.12949	3.18667e-22	gi|723725772|ref|XP_010325596.1|//PREDICTED: G-type lectin S-receptor-like serine/threonine-protein kinase At1g67520 [Solanum lycopersicum]
Solyc01g010060.2	702	34	166	2.29368	4.20694e-22	gi|460365061|ref|XP_004228424.1|//PREDICTED: uncharacterized protein LOC101261845 [Solanum lycopersicum]
Solyc10g083670.1	1602	167	393	1.24079	4.64515e-22	gi|460408050|ref|XP_004249461.1|//PREDICTED: glucomannan 4-beta-mannosyltransferase 9 [Solanum lycopersicum]
BGI_novel_G000129	1305	154	373	1.28235	4.80237e-22	gi|460370260|ref|XP_004230972.1|//PREDICTED: uncharacterized protein LOC101244720 [Solanum lycopersicum]
Solyc06g068970.2	1161	217	467	1.11183	5.1601e-22	gi|971582998|ref|XP_006365409.2|//PREDICTED: uncharacterized protein LOC102586921 [Solanum tuberosum];gi|460392099|ref|XP_004241655.1|//PREDICTED: uncharacterized protein LOC101250128 [Solanum lycopersicum]
Solyc05g047680.2	1818	123	322	1.39451	1.12056e-21	gi|460388925|ref|XP_004240114.1|//PREDICTED: cytochrome P450 78A9-like [Solanum lycopersicum]
Solyc11g064800.1	1533	54	203	1.91656	1.50039e-21	gi|723744655|ref|XP_010313236.1|//PREDICTED: protein LATERAL ROOT PRIMORDIUM 1 isoform X1 [Solanum lycopersicum];gi|723744658|ref|XP_010313237.1|//PREDICTED: protein LATERAL ROOT PRIMORDIUM 1 isoform X2 [Solanum lycopersicum]
Solyc03g082740.2	921	225	475	1.08411	1.56527e-21	gi|460378470|ref|XP_004234994.1|//PREDICTED: protein yippee-like At4g27745 [Solanum lycopersicum]
Solyc01g006050.2	1390	74	239	1.69752	1.76697e-21	gi|460365649|ref|XP_004228713.1|//PREDICTED: transmembrane protein 45A-like [Solanum lycopersicum]
Solyc04g071340.2	2388	48	190	1.991	3.08641e-21	gi|460384171|ref|XP_004237787.1|//PREDICTED: fructose-1,6-bisphosphatase, cytosolic [Solanum lycopersicum];gi|970024774|ref|XP_015073694.1|//PREDICTED: fructose-1,6-bisphosphatase, cytosolic [Solanum pennellii]
Solyc10g078590.1	747	83	253	1.61406	3.49834e-21	gi|460407422|ref|XP_004249151.1|//PREDICTED: uncharacterized protein LOC101247272 [Solanum lycopersicum]
Solyc02g083730.2	1007	51	195	1.94101	4.3382e-21	gi|460373384|ref|XP_004232500.1|//PREDICTED: thiosulfate sulfurtransferase 18 isoform X2 [Solanum lycopersicum];gi|970008714|ref|XP_015065227.1|//PREDICTED: thiosulfate sulfurtransferase 18 isoform X1 [Solanum pennellii]
Solyc02g068400.2	1603	212	451	1.09517	7.73783e-21	gi|460374942|ref|XP_004233267.1|//PREDICTED: polygalacturonase QRT3 [Solanum lycopersicum]
Solyc02g030300.2	2774	60	210	1.81346	9.51688e-21	gi|460371504|ref|XP_004231576.1|//PREDICTED: G-type lectin S-receptor-like serine/threonine-protein kinase At4g27290 [Solanum lycopersicum]
Solyc03g120320.1	1068	93	267	1.52764	1.12575e-20	gi|723685332|ref|XP_010318559.1|//PREDICTED: F-box/kelch-repeat protein At1g80440-like [Solanum lycopersicum]
Solyc01g098590.2	1144	34	159	2.23153	1.36125e-20	gi|460368622|ref|XP_004230164.1|//PREDICTED: phosphoglycerate mutase-like protein AT74 [Solanum lycopersicum]
Solyc03g117630.1	1965	156	366	1.2364	1.50928e-20	gi|723686193|ref|XP_010318701.1|//PREDICTED: heat shock 70 kDa protein 5 [Solanum lycopersicum]
Solyc08g082710.2	1421	255	509	1.00328	2.06789e-20	gi|460399934|ref|XP_004245491.1|//PREDICTED: protein ABIL2-like isoform X1 [Solanum lycopersicum]
Solyc09g082890.1	1152	139	339	1.29231	2.09488e-20	gi|970050410|ref|XP_015086720.1|//PREDICTED: putative calcium-transporting ATPase 13, plasma membrane-type [Solanum pennellii]
Solyc08g014010.2	1964	8	97	3.60602	2.16963e-20	gi|460398401|ref|XP_004244749.1|//PREDICTED: uncharacterized protein LOC101249108 [Solanum lycopersicum]
Solyc06g075780.1	465	44	178	2.02241	2.2351e-20	gi|460391272|ref|XP_004241247.1|//PREDICTED: zinc finger protein ZAT12-like [Solanum lycopersicum]
BGI_novel_G000033	2753	68.81	223.11	1.70317	3.02978e-20	gi|969999105|ref|XP_015080794.1|//PREDICTED: uncharacterized protein LOC107024343 [Solanum pennellii]
Solyc09g065000.2	1407	170	384	1.18168	4.16878e-20	gi|460403350|ref|XP_004247154.1|//PREDICTED: basic 7S globulin-like [Solanum lycopersicum]
Solyc09g082480.1	402	127	318	1.33031	4.76834e-20	gi|723731979|ref|XP_004247674.2|//PREDICTED: protein RDM1 [Solanum lycopersicum]
Solyc12g098850.1	1230	96	268	1.48723	5.28646e-20	gi|460415223|ref|XP_004252959.1|//PREDICTED: UPF0396 protein CG6066 [Solanum lycopersicum]
Solyc02g076980.2	1305	31	150	2.28073	5.33096e-20	gi|998429217|ref|NP_001307244.1|//cysteine protease precursor [Solanum lycopersicum]
Solyc03g019980.1	3207	86	251	1.55139	6.06743e-20	gi|460377116|ref|XP_004234341.1|//PREDICTED: putative receptor-like protein kinase At3g47110 [Solanum lycopersicum]
Solyc04g074430.1	399	90	257	1.51988	7.97397e-20	gi|723754798|ref|XP_004253500.2|//PREDICTED: protein EXORDIUM-like [Solanum lycopersicum]
BGI_novel_G000015	1885	0	82.8	7.37767	9.09326e-20	gi|460416291|ref|XP_004253479.1|//PREDICTED: uncharacterized protein LOC101257649 [Solanum lycopersicum]
Solyc09g082250.2	816	0	82.76	7.37697	9.25111e-20	gi|460404204|ref|XP_004247574.1|//PREDICTED: uncharacterized protein LOC101247959 [Solanum lycopersicum];gi|723732252|ref|XP_010326726.1|//PREDICTED: uncharacterized protein LOC101251034 [Solanum lycopersicum]
Solyc05g050280.2	2084	134	327	1.29316	9.26172e-20	gi|460388865|ref|XP_004240084.1|//PREDICTED: probable indole-3-acetic acid-amido synthetase GH3.5 [Solanum lycopersicum];gi|86212374|gb|ABC87760.1|//jasmonic acid-amino acid-conjugating enzyme [Nicotiana attenuata];gi|971536926|ref|XP_015167702.1|//PREDICTED: probable indole-3-acetic acid-amido synthetase GH3.5 [Solanum tuberosum]
BGI_novel_G000347	5048	0	82.07	7.36489	1.26555e-19	gi|970017076|ref|XP_015069662.1|//PREDICTED: plastid division protein CDP1, chloroplastic [Solanum pennellii]
Solyc07g054270.2	1436	216	447	1.05535	1.49126e-19	gi|460395529|ref|XP_004243335.1|//PREDICTED: uncharacterized protein LOC101263727 [Solanum lycopersicum]
Solyc04g057940.2	4614	37	160	2.11858	1.62665e-19	gi|723691836|ref|XP_010319718.1|//PREDICTED: putative E3 ubiquitin-protein ligase LIN-1 isoform X2 [Solanum lycopersicum]
Solyc09g082120.2	775	161	366	1.19089	1.8508e-19	gi|723731875|ref|XP_004247565.2|//PREDICTED: lactoylglutathione lyase [Solanum lycopersicum]
Solyc05g013710.2	2057	221	453	1.04157	2.08573e-19	gi|723698937|ref|XP_010320942.1|//PREDICTED: sufE-like protein 2, chloroplastic isoform X2 [Solanum lycopersicum];gi|723698932|ref|XP_010320941.1|//PREDICTED: sufE-like protein 2, chloroplastic isoform X1 [Solanum lycopersicum]
Solyc07g062480.1	894	2	76	5.25403	2.95622e-19	gi|723718854|ref|XP_004244276.2|//PREDICTED: epidermis-specific secreted glycoprotein EP1-like [Solanum lycopersicum]
Solyc08g083020.2	1155	24.14	131.86	2.45562	2.99865e-19	gi|460399882|ref|XP_004245465.1|//PREDICTED: ATPase family AAA domain-containing protein 1-like [Solanum lycopersicum]
Solyc10g076180.1	966	238	475	1.00307	3.76538e-19	gi|460407206|ref|XP_004249045.1|//PREDICTED: transcription repressor OFP1 [Solanum lycopersicum]
Solyc07g006560.2	708	82	239	1.54942	4.92005e-19	gi|970038744|ref|XP_015080705.1|//PREDICTED: ribonuclease MC-like [Solanum pennellii]
Solyc01g107400.2	589	54	190	1.82108	5.01748e-19	gi|697127145|ref|XP_009617606.1|//PREDICTED: probable indole-3-acetic acid-amido synthetase GH3.1 [Nicotiana tomentosiformis]
Solyc01g088830.2	1630	106	278	1.39713	5.54382e-19	gi|723660276|ref|XP_004231139.2|//PREDICTED: ankyrin repeat-containing protein At3g12360-like [Solanum lycopersicum]
Solyc05g013660.2	1872	217	443	1.03572	7.46318e-19	gi|460386907|ref|XP_004239135.1|//PREDICTED: uncharacterized protein LOC101244185 isoform X1 [Solanum lycopersicum]
Solyc02g014030.1	3459	90	251	1.4858	8.19135e-19	gi|723667349|ref|XP_010315551.1|//PREDICTED: receptor-like protein kinase FERONIA [Solanum lycopersicum]
Solyc10g076610.1	1767	218	444	1.03234	8.42911e-19	gi|350537233|ref|NP_001234285.1|//lysine--tRNA ligase [Solanum lycopersicum]
Solyc05g031600.1	1176	103	272	1.40707	8.60273e-19	gi|460387891|ref|XP_004239606.1|//PREDICTED: L-tryptophan--pyruvate aminotransferase 1-like [Solanum lycopersicum]
Solyc08g083090.1	465	23.39	127.08	2.44788	1.50547e-18	gi|723723770|ref|XP_010325320.1|//PREDICTED: uncharacterized protein LOC101265050 [Solanum lycopersicum]
Solyc09g092500.1	1413	180	387	1.11044	1.74373e-18	gi|460404852|ref|XP_004247894.1|//PREDICTED: crocetin glucosyltransferase, chloroplastic-like [Solanum lycopersicum]
Solyc06g060680.1	879	63	203	1.69416	1.93203e-18	gi|460392804|ref|XP_004242003.1|//PREDICTED: putative wall-associated receptor kinase-like 16 [Solanum lycopersicum]
Solyc05g052410.1	1897	112	284	1.3485	1.99392e-18	gi|460388602|ref|XP_004239956.1|//PREDICTED: dehydration-responsive element-binding protein 2A-like [Solanum lycopersicum]
Solyc12g087800.1	672	27.07	134.23	2.31605	2.23855e-18	gi|130582|sp|P10978.1|POLX_TOBAC//RecName: Full=Retrovirus-related Pol polyprotein from transposon TNT 1-94; Includes: RecName: Full=Protease; Includes: RecName: Full=Reverse transcriptase; Includes: RecName: Full=Endonuclease
Solyc03g078690.2	986	180	385.83	1.10608	2.49875e-18	gi|723682612|ref|XP_010318076.1|//PREDICTED: 7-deoxyloganetic acid glucosyltransferase-like [Solanum lycopersicum];gi|565403540|ref|XP_006367215.1|//PREDICTED: 7-deoxyloganetic acid glucosyltransferase-like [Solanum tuberosum]
Solyc01g080210.2	1511	95	256	1.43625	2.71676e-18	gi|460367182|ref|XP_004229454.1|//PREDICTED: ribonucleoside-diphosphate reductase small chain A-like [Solanum lycopersicum]
Solyc08g079160.2	1563	16	109	2.77429	2.80498e-18	gi|460400421|ref|XP_004245733.1|//PREDICTED: vacuolar-processing enzyme beta-isozyme [Solanum lycopersicum]
BGI_novel_G000304	976	45	169	1.91513	3.38323e-18	gi|970016508|ref|XP_015069363.1|//PREDICTED: uncharacterized protein LOC107014007 [Solanum pennellii]
Solyc08g076870.1	738	145	333	1.20558	3.58502e-18	gi|460400760|ref|XP_004245900.1|//PREDICTED: uncharacterized protein LOC101245191 [Solanum lycopersicum]
Solyc04g014310.1	204	1	71	6.15585	3.612e-18	gi|723689238|ref|XP_010319239.1|//PREDICTED: RNA-binding protein 12-like [Solanum lycopersicum]
Solyc10g084960.1	666	111	280	1.34097	4.75318e-18	gi|460408228|ref|XP_004249548.1|//PREDICTED: probable glutathione S-transferase [Solanum lycopersicum]
Solyc07g052120.2	696	24	126	2.39842	5.15917e-18	gi|723715802|ref|XP_010323836.1|//PREDICTED: sesquiterpene synthase-like [Solanum lycopersicum]
Solyc09g092480.1	1407	112	281	1.33318	5.82718e-18	gi|460404854|ref|XP_004247895.1|//PREDICTED: crocetin glucosyltransferase, chloroplastic-like [Solanum lycopersicum]
Solyc04g079300.2	3688	100	262	1.39567	5.83567e-18	gi|460384970|ref|XP_004238179.1|//PREDICTED: uncharacterized protein LOC101261408 [Solanum lycopersicum];gi|971563712|ref|XP_015167566.1|//PREDICTED: uncharacterized protein LOC102581113 [Solanum tuberosum]
Solyc10g005460.2	1051	21	119	2.50861	6.35329e-18	gi|460405794|ref|XP_004248359.1|//PREDICTED: transcription factor MYB3-like [Solanum lycopersicum]
Solyc05g014260.2	1833	192	400	1.065	6.55489e-18	gi|460387669|ref|XP_004239497.1|//PREDICTED: putative two-component response regulator-like APRR6 [Solanum lycopersicum]
Solyc01g067850.2	1120	1	69	6.11463	1.02451e-17	gi|723657919|ref|XP_010320977.1|//PREDICTED: peroxidase 39-like [Solanum lycopersicum]
Solyc01g105630.2	640	117	286	1.29561	1.55481e-17	gi|460369574|ref|XP_004230637.1|//PREDICTED: calmodulin-like [Solanum lycopersicum]
Solyc08g079420.2	1960	1.04	67.94	6.03571	1.71905e-17	gi|460400391|ref|XP_004245718.1|//PREDICTED: ferruginol synthase-like [Solanum lycopersicum]
BGI_novel_G000423	2157	182.65	382.98	1.07429	1.93197e-17	gi|971541549|ref|XP_015161963.1|//PREDICTED: uncharacterized protein LOC102591855 isoform X1 [Solanum tuberosum]
BGI_novel_G000049	1396	109.2	273.12	1.32867	2.01705e-17	gi|970038245|ref|XP_015080461.1|//PREDICTED: GPI mannosyltransferase 3 [Solanum pennellii]
Solyc01g008050.2	1476	154	341	1.15295	2.08005e-17	gi|460365310|ref|XP_004228546.1|//PREDICTED: protein ALTERED XYLOGLUCAN 4 [Solanum lycopersicum];gi|970003709|ref|XP_015062628.1|//PREDICTED: protein ALTERED XYLOGLUCAN 4 isoform X2 [Solanum pennellii]
Solyc11g051150.1	1056	28.26	132.22	2.23221	2.08868e-17	gi|130582|sp|P10978.1|POLX_TOBAC//RecName: Full=Retrovirus-related Pol polyprotein from transposon TNT 1-94; Includes: RecName: Full=Protease; Includes: RecName: Full=Reverse transcriptase; Includes: RecName: Full=Endonuclease
Solyc02g062550.2	1883	2.54	69.44	4.77897	2.43325e-17	gi|460375479|ref|XP_004233533.1|//PREDICTED: probable mitochondrial chaperone BCS1-A [Solanum lycopersicum]
Solyc07g064010.2	2880	12	95	2.991	2.82481e-17	gi|460397212|ref|XP_004244162.1|//PREDICTED: formin-like protein 5 [Solanum lycopersicum]
Solyc08g076700.1	873	61	193	1.66783	2.90404e-17	gi|460401345|ref|XP_004246186.1|//PREDICTED: transcription factor MYB39 [Solanum lycopersicum]
Solyc10g083440.1	1344	1	67	6.0722	2.90656e-17	gi|460408022|ref|XP_004249447.1|//PREDICTED: anthocyanidin 3-O-glucosyltransferase-like [Solanum lycopersicum]
BGI_novel_G000849	4804	84.07	231.69	1.46864	3.18644e-17	gi|723751737|ref|XP_010314461.1|//PREDICTED: agamous-like MADS-box protein AGL80 [Solanum lycopersicum]
Solyc11g008880.1	513	113	277	1.29967	4.14086e-17	gi|460409339|ref|XP_004250096.1|//PREDICTED: CRIB domain-containing protein RIC4-like [Solanum lycopersicum]
Solyc04g081630.1	2356	156.65	342.24	1.13357	4.84168e-17	gi|723696102|ref|XP_010320432.1|//PREDICTED: endoplasmin homolog [Solanum lycopersicum]
Solyc09g065850.2	1029	185	383	1.05593	5.28162e-17	gi|525314467|ref|NP_001266029.1|//IAA3 protein [Solanum lycopersicum]
BGI_novel_G000299	2240	8.76	85.03	3.28508	6.92423e-17	gi|971567230|ref|XP_015168553.1|//PREDICTED: uncharacterized protein LOC107062425 [Solanum tuberosum]
Solyc03g082530.1	369	60	189	1.66146	7.42033e-17	gi|971550773|ref|XP_015164315.1|//PREDICTED: auxin-responsive protein SAUR32-like [Solanum tuberosum]
Solyc08g067630.2	653	10	88	3.14361	8.16912e-17	gi|460399394|ref|XP_004245226.1|//PREDICTED: uncharacterized protein LOC101248124 [Solanum lycopersicum]
Solyc12g041880.1	1051	186	382	1.04438	1.09005e-16	gi|460413824|ref|XP_004252278.1|//PREDICTED: uncharacterized protein LOC101248551 [Solanum lycopersicum]
Solyc08g006350.2	1529	45	161	1.84517	1.2197e-16	gi|809279626|ref|NP_001234680.2|//UDP-xylose phenolic glycosyltransferase [Solanum lycopersicum]
Solyc11g018800.1	960	64	194	1.60602	1.61929e-16	gi|460409955|ref|XP_004250402.1|//PREDICTED: lignin-forming anionic peroxidase [Solanum lycopersicum]
Solyc03g044090.2	2195	104	259	1.32248	1.69002e-16	gi|460377754|ref|XP_004234653.1|//PREDICTED: BTB/POZ domain-containing protein NPY4 isoform X1 [Solanum lycopersicum];gi|723680705|ref|XP_010317781.1|//PREDICTED: BTB/POZ domain-containing protein NPY4 isoform X2 [Solanum lycopersicum]
BGI_novel_G000465	1104	141.07	315.19	1.16592	1.77112e-16	gi|971588524|ref|XP_015161424.1|//PREDICTED: tripartite motif-containing protein 44-like [Solanum tuberosum]
Solyc09g075920.1	2361	63	192	1.61379	1.81575e-16	gi|723731801|ref|XP_010326653.1|//PREDICTED: uncharacterized protein LOC101254423 [Solanum lycopersicum]
Solyc08g077560.2	1896	37.78	146	1.95638	2.35219e-16	gi|460400640|ref|XP_004245841.1|//PREDICTED: probable receptor-like protein kinase At5g47070 [Solanum lycopersicum]
BGI_novel_G000762	1490	14	96	2.78371	2.40023e-16	gi|225016149|gb|ACN78973.1|//copia-type polyprotein [Glycine max]
Solyc12g096770.1	1326	24	118	2.30379	2.91897e-16	gi|460415372|ref|XP_004253033.1|//PREDICTED: acetyl-CoA-benzylalcohol acetyltransferase-like [Solanum lycopersicum]
Solyc09g098600.2	1000	3	66	4.46554	3.64037e-16	gi|970051938|ref|XP_015087565.1|//PREDICTED: random slug protein 5-like [Solanum pennellii]
Solyc07g043610.2	1746	82.47	222.16	1.43576	4.38976e-16	gi|970041757|ref|XP_015082269.1|//PREDICTED: auxin response factor 6-like isoform X3 [Solanum pennellii]
Solyc01g067280.2	986	151	326	1.11643	5.90993e-16	gi|460366707|ref|XP_004229221.1|//PREDICTED: uncharacterized protein LOC101248131 [Solanum lycopersicum]
Solyc02g081040.2	2517	194	387	1.00238	6.84868e-16	gi|350539591|ref|NP_001234719.1|//Lyk11 precursor [Solanum lycopersicum]
Solyc03g098060.1	540	18	103	2.52268	7.98947e-16	gi|460379240|ref|XP_004235372.1|//PREDICTED: zinc-finger homeodomain protein 7-like [Solanum lycopersicum]
Solyc01g108190.2	1274	69.52	199.13	1.52432	8.6256e-16	gi|970001839|ref|XP_015059721.1|//PREDICTED: calmodulin-like protein 1 [Solanum pennellii]
Solyc11g013330.1	960	143	313	1.13625	8.87116e-16	gi|460409836|ref|XP_004250344.1|//PREDICTED: uncharacterized protein LOC101254049 [Solanum lycopersicum]
Solyc01g106140.1	1266	159	336	1.08554	9.7176e-16	gi|460371070|ref|XP_004231368.1|//PREDICTED: uncharacterized protein LOC101247870 [Solanum lycopersicum]
Solyc02g078450.2	1042	44	154	1.81346	1.18142e-15	gi|460374117|ref|XP_004232858.1|//PREDICTED: tetraspanin-19 [Solanum lycopersicum]
Solyc12g057080.1	1461	36	139	1.95512	1.22648e-15	gi|460414343|ref|XP_004252531.1|//PREDICTED: 7-deoxyloganetin glucosyltransferase-like [Solanum lycopersicum]
Solyc09g018080.2	1954	59.33	181	1.61526	1.23018e-15	gi|697143990|ref|XP_009626118.1|//PREDICTED: MATE efflux family protein LAL5 [Nicotiana tomentosiformis];gi|970051768|ref|XP_015087479.1|//PREDICTED: protein DETOXIFICATION 53 [Solanum pennellii]
Solyc12g019230.1	1176	6	72	3.59107	1.62981e-15	gi|460413217|ref|XP_004251991.1|//PREDICTED: polygalacturonase-like [Solanum lycopersicum]
Solyc01g079670.2	684	95	238	1.33107	1.98097e-15	gi|723658712|ref|XP_004229560.2|//PREDICTED: uncharacterized protein LOC101244226 [Solanum lycopersicum]
Solyc08g078040.2	1339	56	174	1.6417	2.06782e-15	gi|460400583|ref|XP_004245813.1|//PREDICTED: LOW QUALITY PROTEIN: zeaxanthin epoxidase, chloroplastic-like [Solanum lycopersicum]
Solyc06g063100.2	1273	134	297	1.15434	2.12181e-15	gi|460392601|ref|XP_004241904.1|//PREDICTED: ubiquitin-conjugating enzyme E2 34 isoform X2 [Solanum lycopersicum]
Solyc03g007950.2	1829	0	61	6.93684	2.14084e-15	gi|970015002|ref|XP_015068509.1|//PREDICTED: probable polygalacturonase [Solanum pennellii]
Solyc03g083850.1	880	4	65.81	4.04634	2.16729e-15	gi|723730932|ref|XP_010326487.1|//PREDICTED: uncharacterized protein LOC104649295 [Solanum lycopersicum];gi|970056065|ref|XP_015089677.1|//PREDICTED: uncharacterized protein LOC107032593 [Solanum pennellii]
Solyc02g061770.2	1012	19	103	2.44468	2.52133e-15	gi|525314362|ref|NP_001266258.1|//basic endochitinase precursor [Solanum lycopersicum]
Solyc09g008070.2	2605	111	262	1.24511	2.52206e-15	gi|460402277|ref|XP_004246640.1|//PREDICTED: cell division cycle protein 48 homolog [Solanum lycopersicum]
Solyc02g065090.2	1504	5	68	3.77164	3.23144e-15	gi|460375275|ref|XP_004233432.1|//PREDICTED: patatin-like protein 1 [Solanum lycopersicum]
Solyc04g080680.2	1479	70.75	196.91	1.48284	4.48963e-15	gi|723695844|ref|XP_004238276.2|//PREDICTED: probable mitochondrial chaperone BCS1-B isoform X1 [Solanum lycopersicum]
Solyc11g065350.1	2049	30	124	2.05341	5.9472e-15	gi|460411035|ref|XP_004250920.1|//PREDICTED: ABC transporter G family member 15-like [Solanum lycopersicum]
Solyc02g063250.2	994	39	141	1.86026	6.35191e-15	gi|723677523|ref|XP_010317188.1|//PREDICTED: uncharacterized protein LOC101255856 isoform X3 [Solanum lycopersicum];gi|460375386|ref|XP_004233487.1|//PREDICTED: peptide methionine sulfoxide reductase isoform X1 [Solanum lycopersicum]
Solyc02g090630.2	1531	80	211	1.40528	6.38499e-15	gi|460375688|ref|XP_004233636.1|//PREDICTED: patatin-like protein 1 [Solanum lycopersicum]
Solyc01g098140.2	2256	49	159	1.70428	6.53413e-15	gi|460368579|ref|XP_004230143.1|//PREDICTED: carboxylesterase 1-like [Solanum lycopersicum]
Solyc08g068280.1	735	0	58	6.86409	8.96723e-15	gi|723723145|ref|XP_004245422.2|//PREDICTED: L-ornithine N5-acetyltransferase NATA1-like [Solanum lycopersicum]
Solyc11g011520.1	1108	5	66	3.72857	1.03365e-14	gi|723741900|ref|XP_010312698.1|//PREDICTED: putative F-box/LRR-repeat protein At3g18150 isoform X4 [Solanum lycopersicum];gi|723741897|ref|XP_010312697.1|//PREDICTED: F-box/FBD/LRR-repeat protein At1g13570-like isoform X3 [Solanum lycopersicum]
Solyc03g043900.1	612	171	345	1.01871	1.09531e-14	gi|460377873|ref|XP_004234711.1|//PREDICTED: light-inducible protein CPRF2-like [Solanum lycopersicum]
Solyc02g083720.2	1886	99	239	1.27762	1.23073e-14	gi|723672761|ref|XP_004233741.2|//PREDICTED: MLO-like protein 4 isoform X1 [Solanum lycopersicum]
Solyc11g012700.1	2268	170	343	1.01878	1.29994e-14	gi|460409738|ref|XP_004250295.1|//PREDICTED: oligopeptide transporter 3 [Solanum lycopersicum]
BGI_novel_G000052	2042	0	57.13	6.84228	1.36436e-14	gi|460394844|ref|XP_004243000.1|//PREDICTED: GPI mannosyltransferase 3 [Solanum lycopersicum]
Solyc03g083480.2	1138	82	212	1.37648	1.43214e-14	gi|460378377|ref|XP_004234949.1|//PREDICTED: putative RING-H2 finger protein ATL21A [Solanum lycopersicum]
Solyc07g065230.1	591	3.24	60.21	4.22204	1.58197e-14	gi|723718152|ref|XP_010324290.1|//PREDICTED: LOW QUALITY PROTEIN: uncharacterized protein LOC101254920 [Solanum lycopersicum]
Solyc00g048510.2	584	77	203	1.40466	2.07747e-14	gi|460416070|ref|XP_004253374.1|//PREDICTED: protein PHLOEM PROTEIN 2-LIKE A9-like isoform X1 [Solanum lycopersicum]
Solyc12g009420.1	1652	60	175	1.55043	2.16987e-14	gi|460413390|ref|XP_004252072.1|//PREDICTED: polygalacturonase QRT2 [Solanum lycopersicum]
Solyc02g083010.1	858	10	78	2.96958	2.17837e-14	gi|723672939|ref|XP_010316456.1|//PREDICTED: uncharacterized protein LOC104645771 [Solanum lycopersicum]
Solyc12g035400.1	977	164	332	1.02359	2.70673e-14	gi|460413690|ref|XP_004252215.1|//PREDICTED: WAT1-related protein At1g09380 [Solanum lycopersicum]
Solyc02g081550.2	2221	9	75	3.065	2.84436e-14	gi|350535368|ref|NP_001234191.1|//FtsH protease [Solanum lycopersicum]
Solyc06g061080.2	1199	19	98	2.37289	3.24662e-14	gi|460392741|ref|XP_004241972.1|//PREDICTED: NAC domain-containing protein 86-like [Solanum lycopersicum]
Solyc05g050870.2	730	34	128	1.91864	3.29196e-14	gi|970028879|ref|XP_015075764.1|//PREDICTED: cationic peroxidase 1-like [Solanum pennellii]
Solyc03g082690.2	3490	83	211	1.35217	3.65589e-14	gi|460378717|ref|XP_004235115.1|//PREDICTED: U-box domain-containing protein 43 [Solanum lycopersicum]
Solyc10g006720.2	2634	73	195	1.42361	3.72473e-14	gi|723735235|ref|XP_010327263.1|//PREDICTED: uncharacterized protein LOC101244232 [Solanum lycopersicum]
Solyc08g078140.2	1267	113.49	257.34	1.18722	4.16442e-14	gi|460400575|ref|XP_004245809.1|//PREDICTED: ubiquitin carboxyl-terminal hydrolase isozyme L3-like [Solanum lycopersicum];gi|460400577|ref|XP_004245810.1|//PREDICTED: methylglutaconyl-CoA hydratase, mitochondrial [Solanum lycopersicum]
Solyc02g062390.2	800	7	69	3.30728	4.41368e-14	gi|460375503|ref|XP_004233545.1|//PREDICTED: desiccation-related protein clone PCC27-04 [Solanum lycopersicum]
Solyc01g006520.2	2663	35	129	1.88805	4.88653e-14	gi|460366084|ref|XP_004228923.1|//PREDICTED: G-type lectin S-receptor-like serine/threonine-protein kinase RLK1 [Solanum lycopersicum]
Solyc03g114940.2	1949	34	127	1.90733	5.1733e-14	gi|460380643|ref|XP_004236064.1|//PREDICTED: cytochrome P450 78A5-like [Solanum lycopersicum]
Solyc09g065440.2	922	0	54	6.76099	6.20931e-14	gi|460403408|ref|XP_004247183.1|//PREDICTED: leucine-rich repeat extensin-like protein 5 [Solanum lycopersicum]
Solyc02g092750.2	1604	69	187	1.44448	6.59836e-14	gi|460372150|ref|XP_004231895.1|//PREDICTED: probable protein phosphatase 2C 78 [Solanum lycopersicum]
BGI_novel_G000748	1584	0	53.24	6.74055	8.97572e-14	gi|970060528|ref|XP_015057029.1|//PREDICTED: F-box/FBD/LRR-repeat protein At1g13570-like isoform X1 [Solanum pennellii]
Solyc12g014510.1	2303	61	173	1.51	9.17928e-14	gi|723749521|ref|XP_010314090.1|//PREDICTED: uncharacterized protein LOC101266396 [Solanum lycopersicum];gi|460403590|ref|XP_004247272.1|//PREDICTED: uncharacterized protein LOC101247656 [Solanum lycopersicum];gi|460387767|ref|XP_004239545.1|//PREDICTED: uncharacterized protein LOC101266029 [Solanum lycopersicum]
Solyc03g078490.2	1562	30	118	1.98186	9.77564e-14	gi|460378617|ref|XP_004235065.1|//PREDICTED: 7-deoxyloganetin glucosyltransferase-like [Solanum lycopersicum]
Solyc05g046180.1	231	0	53	6.73403	1.00692e-13	NA
BGI_novel_G000742	1671	21.46	100.66	2.23588	1.14608e-13	gi|723741947|ref|XP_010312711.1|//PREDICTED: F-box/FBD/LRR-repeat protein At1g13570-like [Solanum lycopersicum]
Solyc02g079290.2	835	41	138	1.75708	1.16267e-13	gi|460373975|ref|XP_004232787.1|//PREDICTED: protein MOTHER of FT and TF 1 [Solanum lycopersicum];gi|970008899|ref|XP_015065328.1|//PREDICTED: protein MOTHER of FT and TF 1-like [Solanum pennellii]
Solyc10g078670.1	1464	157	317	1.01983	1.19107e-13	gi|460407444|ref|XP_004249162.1|//PREDICTED: transcription factor TGA2-like [Solanum lycopersicum]
Solyc01g087280.1	1278	1	51	5.67853	1.46397e-13	gi|460370555|ref|XP_004231118.1|//PREDICTED: polygalacturonase-like [Solanum lycopersicum]
Solyc02g089090.2	2948	104	238	1.20049	2.2386e-13	gi|460372670|ref|XP_004232151.1|//PREDICTED: receptor-like protein kinase FERONIA [Solanum lycopersicum]
Solyc03g097620.1	831	7	66	3.24315	2.42021e-13	gi|460379440|ref|XP_004235470.1|//PREDICTED: bidirectional sugar transporter SWEET14-like [Solanum lycopersicum]
Solyc03g019820.2	1121	2	52	4.70655	2.47066e-13	gi|565324181|ref|NP_001274301.1|//probable aquaporin TIP3-2-like [Solanum lycopersicum]
Solyc01g111270.2	2290	1	50	5.64996	2.52346e-13	gi|460370349|ref|XP_004231015.1|//PREDICTED: uncharacterized protein LOC101259003 [Solanum lycopersicum]
Solyc06g073000.2	986	103	236	1.20225	2.6379e-13	gi|460391648|ref|XP_004241432.1|//PREDICTED: pathogenesis-related protein 5 [Solanum lycopersicum]
Solyc01g090790.2	1874	0	51	6.67853	2.67575e-13	gi|460367846|ref|XP_004229781.1|//PREDICTED: transcription factor UNE10 [Solanum lycopersicum]
Solyc07g061740.2	1855	40	134	1.75027	2.99578e-13	gi|460397532|ref|XP_004244321.1|//PREDICTED: serine/threonine-protein phosphatase 6 regulatory ankyrin repeat subunit B [Solanum lycopersicum]
Solyc09g065020.2	1603	34	123	1.86116	3.09658e-13	gi|460403352|ref|XP_004247155.1|//PREDICTED: probable F-box protein At1g60180 [Solanum lycopersicum]
BGI_novel_G000745	1643	0	50.39	6.66117	3.60678e-13	gi|723741947|ref|XP_010312711.1|//PREDICTED: F-box/FBD/LRR-repeat protein At1g13570-like [Solanum lycopersicum]
BGI_novel_G000235	2306	6.35	63.32	3.32394	4.14601e-13	gi|723669407|ref|XP_004233606.2|//PREDICTED: uncharacterized protein LOC101268838 [Solanum lycopersicum]
Solyc02g092090.1	645	76	193	1.35064	4.45275e-13	gi|723669661|ref|XP_010316032.1|//PREDICTED: basic leucine zipper 63 [Solanum lycopersicum]
Solyc04g081650.2	567	0	48.91	5.85263	4.49064e-13	gi|565350348|ref|XP_006342132.1|//PREDICTED: G2/mitotic-specific cyclin-2-like [Solanum tuberosum]
Solyc03g121940.2	1367	86	208	1.28028	5.45717e-13	gi|460379650|ref|XP_004235574.1|//PREDICTED: nuclear transcription factor Y subunit A-3-like [Solanum lycopersicum]
Solyc02g091140.2	1490	30	114	1.93211	6.08492e-13	gi|460372391|ref|XP_004232014.1|//PREDICTED: probable S-adenosylmethionine-dependent methyltransferase At5g38780 [Solanum lycopersicum]
Solyc09g083260.2	1128	84.72	205.58	1.28503	6.36868e-13	gi|460404435|ref|XP_004247688.1|//PREDICTED: putative ion channel POLLUX-like 2 [Solanum lycopersicum]
Solyc11g062390.1	672	2.77	52.35	4.24634	6.99475e-13	gi|460410961|ref|XP_004250883.1|//PREDICTED: uncharacterized protein LOC101257435 [Solanum lycopersicum]
Solyc03g096660.1	838	0	49	6.62082	7.12253e-13	gi|971545597|ref|XP_015162959.1|//PREDICTED: tropinone reductase homolog At5g06060-like [Solanum tuberosum];gi|460379023|ref|XP_004235264.1|//PREDICTED: tropinone reductase homolog isoform X1 [Solanum lycopersicum]
Solyc01g103360.2	1033	134	278	1.05896	7.59816e-13	gi|460369174|ref|XP_004230438.1|//PREDICTED: glucuronoxylan 4-O-methyltransferase 1 [Solanum lycopersicum]
Solyc05g050620.2	647	2.4	51	4.4155	8.28897e-13	gi|723702471|ref|XP_010321501.1|//PREDICTED: clustered mitochondria protein homolog isoform X1 [Solanum lycopersicum]
Solyc04g006990.2	1489	37	126	1.77393	9.15948e-13	gi|460382560|ref|XP_004237007.1|//PREDICTED: transcription factor bHLH30-like [Solanum lycopersicum]
Solyc01g088760.2	1803	78	194	1.32062	9.52411e-13	gi|460367729|ref|XP_004229723.1|//PREDICTED: cytochrome P450 714C2-like [Solanum lycopersicum]
Solyc03g098740.1	600	10	71	2.83393	1.01684e-12	gi|723684137|ref|XP_004235492.2|//PREDICTED: kunitz-type trypsin inhibitor alpha chain-like [Solanum lycopersicum]
Solyc08g077080.1	1446	82	200	1.29241	1.02727e-12	gi|350540026|ref|NP_001234619.1|//glycoalkaloid metabolism 3 [Solanum lycopersicum]
Solyc06g054310.1	789	5	58	3.54216	1.05663e-12	gi|723706689|ref|XP_010322261.1|//PREDICTED: protein FANTASTIC FOUR 3-like [Solanum lycopersicum]
Solyc01g105880.2	2039	77	192	1.32428	1.11187e-12	gi|350537985|ref|NP_001233809.1|//monoterpene synthase 2 [Solanum lycopersicum]
Solyc02g093140.2	1147	79	195	1.30966	1.15835e-12	gi|723669285|ref|XP_010315976.1|//PREDICTED: CBS domain-containing protein CBSX1, chloroplastic-like isoform X4 [Solanum lycopersicum];gi|460372084|ref|XP_004231863.1|//PREDICTED: CBS domain-containing protein CBSX1, chloroplastic-like isoform X3 [Solanum lycopersicum];gi|970010349|ref|XP_015066066.1|//PREDICTED: CBS domain-containing protein CBSX1, chloroplastic-like isoform X5 [Solanum pennelli…
Solyc11g073180.1	585	23	99	2.1119	1.16595e-12	gi|723746634|ref|XP_010313554.1|//PREDICTED: uncharacterized protein LOC104644788 [Solanum lycopersicum]
Solyc08g066650.2	1907	140	285	1.03164	1.19807e-12	gi|928192545|ref|NP_001266276.2|//carotenoid cleavage dioxygenase 8, chloroplastic-like [Solanum lycopersicum];gi|970046295|ref|XP_015084651.1|//PREDICTED: carotenoid cleavage dioxygenase 8 homolog B, chloroplastic [Solanum pennellii]
Solyc09g075910.1	2358	81	198	1.29561	1.19914e-12	gi|460404106|ref|XP_004247525.1|//PREDICTED: G-type lectin S-receptor-like serine/threonine-protein kinase RLK1 [Solanum lycopersicum]
Solyc11g068950.1	1956	74	187	1.34355	1.23277e-12	gi|723745634|ref|XP_010313381.1|//PREDICTED: BEL1-like homeodomain protein 1 [Solanum lycopersicum]
Solyc01g008210.2	782	0	47.76	6.58384	1.31241e-12	gi|970003058|ref|XP_015062297.1|//PREDICTED: uncharacterized protein LOC107007949 [Solanum pennellii]
Solyc06g035560.1	924	8	65.55	3.04063	1.32847e-12	gi|970032382|ref|XP_015077497.1|//PREDICTED: MADS-box protein SOC1-like [Solanum pennellii];gi|460390242|ref|XP_004240747.1|//PREDICTED: MADS-box protein SOC1-like [Solanum lycopersicum]
Solyc06g084070.2	693	114	247	1.12158	1.43123e-12	gi|723711007|ref|XP_010323008.1|//PREDICTED: IAA2 isoform X1 [Solanum lycopersicum];gi|525313269|ref|NP_001266042.1|//IAA2 [Solanum lycopersicum]
Solyc02g067800.2	809	137	280	1.03736	1.4862e-12	gi|460375060|ref|XP_004233326.1|//PREDICTED: LOB domain-containing protein 25 [Solanum lycopersicum]
Solyc04g054760.2	777	84	202	1.272	1.48643e-12	gi|460383408|ref|XP_004237417.1|//PREDICTED: uncharacterized protein LOC101267225 [Solanum lycopersicum]
Solyc01g057020.2	637	25.57	103.45	2.02252	1.55595e-12	gi|460366349|ref|XP_004229046.1|//PREDICTED: protein TRIGALACTOSYLDIACYLGLYCEROL 4, chloroplastic [Solanum lycopersicum]
Solyc04g015200.2	1656	135	277	1.04303	1.55595e-12	gi|460381826|ref|XP_004236642.1|//PREDICTED: ATP-dependent 6-phosphofructokinase 2 [Solanum lycopersicum]
Solyc02g063260.2	1668	52	150	1.53449	2.07855e-12	gi|460376349|ref|XP_004233961.1|//PREDICTED: MATE efflux family protein 5-like isoform X1 [Solanum lycopersicum]
Solyc01g105750.1	447	4	54	3.76099	2.09481e-12	gi|969999338|ref|XP_015082275.1|//PREDICTED: periaxin-like [Solanum pennellii]
Solyc12g088000.1	1272	129	267	1.05558	2.38815e-12	gi|460414924|ref|XP_004252811.1|//PREDICTED: probable aminotransferase TAT2 [Solanum lycopersicum]
Solyc12g005300.1	1023	17	85	2.32804	2.61737e-12	gi|460412186|ref|XP_004251483.1|//PREDICTED: chlorophyllase-2, chloroplastic-like [Solanum lycopersicum]
Solyc09g014560.1	722	55	154	1.49153	3.04458e-12	gi|723726992|ref|XP_010325794.1|//PREDICTED: kirola-like [Solanum lycopersicum]
Solyc04g076980.2	1216	4.08	53.54	3.72008	3.11873e-12	gi|697100475|ref|XP_009591322.1|//PREDICTED: receptor-like protein kinase HAIKU2 [Nicotiana tomentosiformis]
Solyc02g078380.2	1009	83	198	1.26042	3.46685e-12	gi|460374127|ref|XP_004232863.1|//PREDICTED: stem-specific protein TSJT1-like [Solanum lycopersicum]
Solyc02g071440.2	1263	15	80	2.42114	3.72048e-12	gi|460374411|ref|XP_004233004.1|//PREDICTED: protein SRG1-like [Solanum lycopersicum]
BGI_novel_G000610	800	9.21	66.69	2.8623	3.72817e-12	gi|969999105|ref|XP_015080794.1|//PREDICTED: uncharacterized protein LOC107024343 [Solanum pennellii]
Solyc02g082060.1	642	2	47	4.5607	4.40391e-12	gi|460373616|ref|XP_004232611.1|//PREDICTED: deSI-like protein At4g17486 [Solanum lycopersicum]
Solyc08g077110.2	1684	37	122	1.72739	5.07578e-12	gi|460400719|ref|XP_004245880.1|//PREDICTED: NAC domain-containing protein 86-like [Solanum lycopersicum]
Solyc02g077040.2	1268	0	45	6.49796	5.19439e-12	gi|922959969|ref|NP_001233949.2|//phytophthora-inhibited protease 1 [Solanum lycopersicum]
Solyc11g007470.1	1329	21.67	93.06	2.10857	5.59447e-12	gi|460410132|ref|XP_004250485.1|//PREDICTED: crocetin glucoside glucosyltransferase-like [Solanum lycopersicum]
Solyc02g092120.2	473	68	173	1.35327	6.31347e-12	gi|807201098|ref|NP_001293111.1|//phytosulfokines 2 precursor [Solanum lycopersicum]
Solyc03g005980.2	1153	1	44	5.46554	6.69005e-12	gi|460376575|ref|XP_004234073.1|//PREDICTED: aquaporin NIP1-1-like [Solanum lycopersicum]
Solyc11g012170.1	453	7	60	3.10564	7.09125e-12	gi|723742129|ref|XP_004250260.2|//PREDICTED: uncharacterized protein LOC101254753 [Solanum lycopersicum]
Solyc06g060560.2	971	9	65	2.85855	7.11256e-12	gi|460392820|ref|XP_004242011.1|//PREDICTED: uncharacterized protein LOC101256008 [Solanum lycopersicum]
Solyc02g081170.2	1263	138	276	1.00611	7.1848e-12	gi|350539549|ref|NP_001234183.1|//plastid lipid associated protein CHRC [Solanum lycopersicum]
Solyc03g113240.2	886	32	112	1.81346	7.77844e-12	gi|460380892|ref|XP_004236187.1|//PREDICTED: uncharacterized protein LOC101245045 [Solanum lycopersicum]
Solyc05g052400.2	1969	59	158	1.42724	7.96531e-12	gi|460388604|ref|XP_004239957.1|//PREDICTED: laccase-12-like [Solanum lycopersicum]
Solyc10g006970.2	908	0	44.12	6.46947	8.05586e-12	gi|460405609|ref|XP_004248268.1|//PREDICTED: thioredoxin M-type, chloroplastic-like [Solanum lycopersicum]
Solyc06g061100.2	1630	6	57	3.25403	8.81489e-12	gi|460393356|ref|XP_004242275.1|//PREDICTED: aluminum-activated malate transporter 12-like [Solanum lycopersicum]
Solyc11g020720.1	525	10	67	2.75027	8.84686e-12	gi|723742920|ref|XP_010312867.1|//PREDICTED: putative lipase YOR059C [Solanum lycopersicum]
Solyc11g017270.1	2859	128	261	1.03401	9.24204e-12	gi|460409905|ref|XP_004250377.1|//PREDICTED: leucine-rich repeat receptor-like tyrosine-protein kinase At2g41820 [Solanum lycopersicum]
Solyc12g044420.1	648	81	192	1.25122	9.45276e-12	gi|460413985|ref|XP_004252355.1|//PREDICTED: uncharacterized protein LOC101247111 [Solanum lycopersicum]
Solyc04g078650.2	811	5	54	3.43907	1.05303e-11	gi|350536525|ref|NP_001234251.1|//WOX4 [Solanum lycopersicum]
Solyc09g007790.1	477	11	69	2.6552	1.06717e-11	gi|460402315|ref|XP_004246659.1|//PREDICTED: uncharacterized protein LOC101246954 [Solanum lycopersicum]
Solyc01g097200.1	1648	102	223	1.13458	1.07784e-11	gi|971551171|ref|XP_015164398.1|//PREDICTED: death-associated protein kinase 1-like isoform X2 [Solanum tuberosum];gi|971551169|ref|XP_015164397.1|//PREDICTED: ankyrin-1-like isoform X1 [Solanum tuberosum]
Solyc08g075230.1	597	130	263	1.02266	1.18147e-11	gi|460401009|ref|XP_004246022.1|//PREDICTED: uncharacterized protein LOC101255910 [Solanum lycopersicum]
Solyc12g044950.1	951	44	132	1.59107	1.24696e-11	gi|1161568|emb|CAA64414.1|//lipid desaturase-like protein [Solanum lycopersicum]
BGI_novel_G000059	2751	57.13	153.7	1.4339	1.28529e-11	gi|970038245|ref|XP_015080461.1|//PREDICTED: GPI mannosyltransferase 3 [Solanum pennellii]
Solyc07g009090.2	448	35.17	116.51	1.73414	1.30934e-11	gi|723713123|ref|XP_010323359.1|//PREDICTED: defensin D1-like isoform X2 [Solanum lycopersicum]
Solyc03g059260.2	2080	81	191	1.24369	1.32617e-11	gi|723681439|ref|XP_010317889.1|//PREDICTED: carboxyl-terminal-processing peptidase 3, chloroplastic [Solanum lycopersicum]
Solyc03g058930.2	1315	63	163.01	1.37764	1.3349e-11	gi|723681794|ref|XP_010317940.1|//PREDICTED: hypersensitive-induced response protein 2-like [Solanum lycopersicum];gi|565392281|ref|XP_006361833.1|//PREDICTED: hypersensitive-induced response protein 2 [Solanum tuberosum]
Solyc05g052650.2	526	15	77	2.366	1.71538e-11	gi|460388564|ref|XP_004239937.1|//PREDICTED: BAHD acyltransferase DCR-like [Solanum lycopersicum]
Solyc10g049600.1	1158	97	214	1.14766	1.81461e-11	gi|460406641|ref|XP_004248770.1|//PREDICTED: 3-oxo-Delta(4,5)-steroid 5-beta-reductase-like [Solanum lycopersicum]
Solyc06g074940.2	2416	63	162	1.36868	1.92948e-11	gi|460391357|ref|XP_004241289.1|//PREDICTED: ABC transporter F family member 1-like [Solanum lycopersicum]
Solyc08g076050.2	2490	36	117	1.70655	1.98649e-11	gi|723725772|ref|XP_010325596.1|//PREDICTED: G-type lectin S-receptor-like serine/threonine-protein kinase At1g67520 [Solanum lycopersicum]
Solyc08g068630.2	1695	1	42	5.39842	2.01907e-11	gi|460399505|ref|XP_004245280.1|//PREDICTED: histidine decarboxylase-like isoform X1 [Solanum lycopersicum]
Solyc11g040260.1	1158	7.99	60.61	2.9294	2.02428e-11	gi|970063493|ref|XP_015058679.1|//PREDICTED: pentatricopeptide repeat-containing protein At1g10910, chloroplastic isoform X2 [Solanum pennellii];gi|723743816|ref|XP_010313053.1|//PREDICTED: pentatricopeptide repeat-containing protein At1g10910, chloroplastic isoform X2 [Solanum lycopersicum]
Solyc03g019750.2	1238	13	72	2.47559	2.37642e-11	gi|460377108|ref|XP_004234337.1|//PREDICTED: alpha-1,4-glucan-protein synthase [UDP-forming] 1-like isoform X2 [Solanum lycopersicum]
Solyc09g090970.2	794	38	120	1.66507	2.45482e-11	gi|350539161|ref|NP_001234122.1|//Pathogenesis-related protein STH-2-like [Solanum lycopersicum]
Solyc11g071430.1	3708	3.94	49.58	3.6596	2.46464e-11	gi|657941864|gb|AID55035.1|//disease resistance protein, partial [Solanum lycopersicum]
Solyc07g006310.1	784	2	44	4.46554	2.50011e-11	gi|460394110|ref|XP_004242648.1|//PREDICTED: uncharacterized protein LOC101259451 [Solanum lycopersicum]
Solyc08g005790.2	1345	10	65	2.70655	2.592e-11	gi|723719442|ref|XP_004244682.2|//PREDICTED: uncharacterized protein LOC101248898 [Solanum lycopersicum]
Solyc03g026370.1	336	74	178	1.27239	2.90622e-11	gi|723679395|ref|XP_010317565.1|//PREDICTED: uncharacterized protein LOC101263880 [Solanum lycopersicum]
Solyc04g077000.2	1405	36	116	1.69416	3.02455e-11	gi|460384690|ref|XP_004238043.1|//PREDICTED: probable E3 ubiquitin-protein ligase RNF217 [Solanum lycopersicum]
Solyc11g045460.1	1196	23	92	2.00611	3.15438e-11	gi|460410740|ref|XP_004250778.1|//PREDICTED: probable carboxylesterase 15 [Solanum lycopersicum]
Solyc03g120690.2	695	85	194	1.19663	3.65923e-11	gi|970016496|ref|XP_015069356.1|//PREDICTED: dynein light chain 1, cytoplasmic-like [Solanum pennellii]
Solyc01g066970.2	606	38	119	1.653	3.71891e-11	gi|460366728|ref|XP_004229231.1|//PREDICTED: flowering-promoting factor 1-like protein 3 [Solanum lycopersicum]
Solyc02g079500.2	1316	4	49	3.62082	3.80614e-11	gi|823270909|ref|NP_001296245.1|//suberization-associated anionic peroxidase 1 precursor [Solanum lycopersicum]
Solyc08g062490.2	772	0	41	6.36366	3.89252e-11	gi|460399068|ref|XP_004245065.1|//PREDICTED: probable WRKY transcription factor 75 [Solanum lycopersicum]
Solyc07g007160.2	1023	63	160	1.35076	3.97167e-11	gi|460394228|ref|XP_004242706.1|//PREDICTED: RING-H2 finger protein ATL30 [Solanum lycopersicum]
Solyc01g009810.2	601	3	46	3.94471	4.1604e-11	gi|460365087|ref|XP_004228437.1|//PREDICTED: somatic embryogenesis receptor kinase 2-like [Solanum lycopersicum]
Solyc06g066460.2	982	0	40.71	6.35342	4.51017e-11	gi|970035976|ref|XP_015079326.1|//PREDICTED: nuclear poly(A) polymerase 4-like isoform X1 [Solanum pennellii]
BGI_novel_G000215	2849	15.5	75.75	2.29508	5.47557e-11	gi|970008023|ref|XP_015064942.1|//PREDICTED: DNA mismatch repair protein MLH3-like isoform X2 [Solanum pennellii]
Solyc01g005400.2	1014	106	223	1.07909	6.51501e-11	gi|460365629|ref|XP_004228703.1|//PREDICTED: probable peroxygenase 5 [Solanum lycopersicum]
BGI_novel_G000243	1350	6	53.3	3.15721	7.14229e-11	gi|565373524|ref|XP_006353321.1|//PREDICTED: F-box/LRR-repeat protein At3g48880-like isoform X1 [Solanum tuberosum]
BGI_novel_G000790	1285	44.12	127.78	1.54026	7.24655e-11	gi|971578286|ref|XP_015158685.1|//PREDICTED: uncharacterized protein LOC102579273 [Solanum tuberosum]
Solyc06g059860.2	1178	59	152	1.37139	7.26847e-11	gi|460392908|ref|XP_004242054.1|//PREDICTED: hybrid signal transduction histidine kinase K [Solanum lycopersicum]
Solyc02g062690.2	1293	39	119	1.61552	7.53712e-11	gi|460375455|ref|XP_004233521.1|//PREDICTED: transcription factor HBI1 [Solanum lycopersicum]
Solyc03g082550.2	1131	16	76	2.25403	8.11542e-11	gi|460378495|ref|XP_004235006.1|//PREDICTED: homeobox-leucine zipper protein ATHB-7-like [Solanum lycopersicum]
Solyc12g044730.1	776	120.49	242.82	1.01708	8.33608e-11	gi|723751082|ref|XP_004252370.2|//PREDICTED: 40S ribosomal protein S15a-5-like [Solanum lycopersicum]
Solyc09g011430.1	429	67	164	1.29757	8.79792e-11	gi|698509884|ref|XP_009800133.1|//PREDICTED: uncharacterized protein LOC104246089 [Nicotiana sylvestris]
Solyc06g083050.2	1746	50	137	1.46028	8.79792e-11	gi|460393680|ref|XP_004242437.1|//PREDICTED: serine carboxypeptidase-like 20 [Solanum lycopersicum]
Solyc03g113150.2	1624	11	65	2.56904	8.80648e-11	gi|460380906|ref|XP_004236194.1|//PREDICTED: probable pectate lyase P59 [Solanum lycopersicum]
Solyc10g085130.1	837	62	156	1.33731	9.45308e-11	gi|460408426|ref|XP_004249646.1|//PREDICTED: uncharacterized protein LOC101243841 [Solanum lycopersicum]
Solyc04g008170.1	1765	49	135	1.46821	1.01043e-10	gi|26190256|emb|CAD29727.1|//hero resistance protein 3 homologue [Solanum lycopersicum]
Solyc01g107540.2	840	45	128	1.51425	1.179e-10	gi|460369770|ref|XP_004230730.1|//PREDICTED: uncharacterized protein LOC101249498 [Solanum lycopersicum]
Solyc09g091130.2	684	30	102	1.77164	1.23521e-10	gi|460404674|ref|XP_004247806.1|//PREDICTED: glutathione transferase GST 23-like [Solanum lycopersicum]
Solyc02g065050.1	1290	62	155	1.32804	1.34826e-10	gi|460375283|ref|XP_004233436.1|//PREDICTED: aspartic proteinase PCS1-like [Solanum lycopersicum]
Solyc02g071010.1	798	2	41	4.36366	1.42404e-10	gi|970007787|ref|XP_015064801.1|//PREDICTED: chlorophyll a-b binding protein 1B, chloroplastic-like [Solanum pennellii]
Solyc10g077100.1	1377	59	150	1.35228	1.49133e-10	gi|723737858|ref|XP_010327735.1|//PREDICTED: protein ROOT PRIMORDIUM DEFECTIVE 1 [Solanum lycopersicum]
Solyc11g010300.1	1656	86	191	1.15727	1.56065e-10	gi|460409389|ref|XP_004250121.1|//PREDICTED: bifunctional riboflavin biosynthesis protein RIBA 1, chloroplastic-like [Solanum lycopersicum]
Solyc01g087400.2	1775	17.02	76.58	2.17584	1.70176e-10	gi|970004255|ref|XP_015062920.1|//PREDICTED: histone-lysine N-methyltransferase 2D-like isoform X2 [Solanum pennellii]
Solyc09g065750.2	977	0	38	6.25403	1.79116e-10	gi|460403714|ref|XP_004247333.1|//PREDICTED: beta-carotene isomerase D27, chloroplastic [Solanum lycopersicum]
Solyc03g005240.1	509	50	135	1.43907	1.86663e-10	gi|723678536|ref|XP_010317395.1|//PREDICTED: calmodulin-like protein 8 [Solanum lycopersicum];gi|970015086|ref|XP_015068551.1|//PREDICTED: calmodulin-2/4, partial [Solanum pennellii]
Solyc06g031710.2	1406	30	101	1.75743	1.89515e-10	gi|460390294|ref|XP_004240770.1|//PREDICTED: WAT1-related protein At2g39510 [Solanum lycopersicum]
Solyc06g082770.2	795	17	76	2.16657	2.20655e-10	gi|723711616|ref|XP_004242472.2|//PREDICTED: LOB domain-containing protein 24-like [Solanum lycopersicum]
Solyc02g062890.1	1425	17	76	2.16657	2.20655e-10	gi|723677651|ref|XP_010317207.1|//PREDICTED: probable polyol transporter 6 isoform X3 [Solanum lycopersicum]
Solyc08g007480.1	657	51	136	1.42114	2.34829e-10	gi|460398049|ref|XP_004244577.1|//PREDICTED: uncharacterized protein LOC101267255 [Solanum lycopersicum]
Solyc01g067020.2	2051	3	43	3.84741	2.36822e-10	gi|930588886|ref|NP_001234580.2|//atypical receptor-like kinase 1 precursor [Solanum lycopersicum]
Solyc04g078360.1	1455	3	43	3.84741	2.36822e-10	gi|460385765|ref|XP_004238572.1|//PREDICTED: cytochrome P450 81E8-like [Solanum lycopersicum]
Solyc02g084350.2	1423	39	116	1.57869	2.51174e-10	gi|460373328|ref|XP_004232472.1|//PREDICTED: NAC domain-containing protein 7-like [Solanum lycopersicum]
Solyc05g008310.2	2769	52	137	1.4037	2.94183e-10	gi|723697627|ref|XP_004238856.2|//PREDICTED: G-type lectin S-receptor-like serine/threonine-protein kinase At4g27290 [Solanum lycopersicum]
Solyc01g101190.2	1849	0	37	6.21556	2.98891e-10	gi|460369013|ref|XP_004230359.1|//PREDICTED: vetispiradiene synthase 1 [Solanum lycopersicum]
Solyc12g089350.1	1038	0	37	6.21556	2.98891e-10	gi|723752562|ref|XP_004252803.2|//PREDICTED: GDSL esterase/lipase EXL3-like isoform X1 [Solanum lycopersicum]
Solyc08g023510.1	914	0	37	6.21556	2.98891e-10	gi|723721615|ref|XP_004244866.2|//PREDICTED: uncharacterized protein LOC101244211 [Solanum lycopersicum]
Solyc05g009280.2	1655	0	37	6.21556	2.98891e-10	gi|460386474|ref|XP_004238923.1|//PREDICTED: 3-ketoacyl-CoA synthase 6-like [Solanum lycopersicum]
Solyc07g018000.2	1745	54.67	141.06	1.37359	3.16063e-10	gi|460394657|ref|XP_004242917.1|//PREDICTED: DNA ligase 4 isoform X1 [Solanum lycopersicum]
Solyc09g008640.1	1887	7.92	55.29	2.80955	3.35805e-10	gi|970052680|ref|XP_015087956.1|//PREDICTED: wall-associated receptor kinase-like 20 isoform X1 [Solanum pennellii]
Solyc05g051940.2	1631	19	79	2.06196	3.54349e-10	gi|460388670|ref|XP_004239989.1|//PREDICTED: thiamine pathway transporter THI73-like [Solanum lycopersicum]
BGI_novel_G000209	1980	62.74	153.19	1.29397	3.79428e-10	gi|971539159|ref|XP_015160667.1|//PREDICTED: DNA mismatch repair protein MLH3 isoform X7 [Solanum tuberosum]
Solyc01g100120.2	3498	84	185	1.14517	4.114e-10	gi|460368841|ref|XP_004230273.1|//PREDICTED: kinesin-4-like [Solanum lycopersicum];gi|969996065|ref|XP_015056126.1|//PREDICTED: kinesin-4 isoform X2 [Solanum pennellii]
BGI_novel_G000175	606	9.12	57.55	2.66382	4.58604e-10	NA
Solyc09g018150.1	963	0	36	6.17603	5.00785e-10	gi|723728942|ref|XP_010326110.1|//PREDICTED: transcription factor bHLH95-like [Solanum lycopersicum]
BGI_novel_G000699	562	0	36	6.17603	5.00785e-10	gi|723736974|ref|XP_004248967.2|//PREDICTED: MADS-box transcription factor 23-like [Solanum lycopersicum]
Solyc09g091090.1	1377	101	209	1.05525	5.03114e-10	gi|697139842|ref|XP_009624017.1|//PREDICTED: probable indole-3-pyruvate monooxygenase YUCCA3 [Nicotiana tomentosiformis];gi|723732715|ref|XP_004247940.2|//PREDICTED: probable indole-3-pyruvate monooxygenase YUCCA3 [Solanum lycopersicum]
Solyc06g069300.1	873	28	95	1.76861	5.31632e-10	gi|723708783|ref|XP_004241620.2|//PREDICTED: protein MIZU-KUSSEI 1-like [Solanum lycopersicum]
Solyc10g050430.1	882	21	82	1.97134	5.35287e-10	gi|460406600|ref|XP_004248750.1|//PREDICTED: transmembrane protein 45B [Solanum lycopersicum]
Solyc11g068570.1	621	1	36	5.17603	5.68938e-10	gi|460411991|ref|XP_004251387.1|//PREDICTED: germin-like protein 9-3 [Solanum lycopersicum]
Solyc02g068200.1	819	16	72	2.17603	5.71107e-10	gi|925114396|ref|NP_001234590.2|//TCP transcription factor BRC1a-like [Solanum lycopersicum]
Solyc11g065820.1	1617	47	127.1	1.44134	5.81436e-10	gi|460411083|ref|XP_004250944.1|//PREDICTED: MATE efflux family protein 1 [Solanum lycopersicum]
BGI_novel_G000286	2009	56.59	142.32	1.33663	5.97854e-10	gi|723743909|ref|XP_010313062.1|//PREDICTED: uncharacterized protein LOC101261387 [Solanum lycopersicum]
Solyc01g102850.1	3720	8	54	2.76099	7.50598e-10	gi|723666827|ref|XP_010315476.1|//PREDICTED: uncharacterized protein LOC101251930 [Solanum lycopersicum]
Solyc03g112590.2	2669	22	83	1.92171	8.09651e-10	gi|698530687|ref|XP_009762168.1|//PREDICTED: cell division cycle protein 48 homolog [Nicotiana sylvestris];gi|460380989|ref|XP_004236235.1|//PREDICTED: cell division cycle protein 48 homolog isoform X1 [Solanum lycopersicum]
Solyc04g081840.2	1273	27	92	1.77478	8.91822e-10	gi|460385874|ref|XP_004238625.1|//PREDICTED: UPF0496 protein At1g20180-like [Solanum lycopersicum]
BGI_novel_G000216	1547	0	34.88	6.13044	8.9602e-10	gi|970008019|ref|XP_015064940.1|//PREDICTED: DNA mismatch repair protein MLH3-like isoform X1 [Solanum pennellii]
Solyc04g055050.1	2031	15	69	2.20774	9.11296e-10	gi|723692054|ref|XP_010319742.1|//PREDICTED: uncharacterized serine-rich protein C215.13 [Solanum lycopersicum]
Solyc01g068350.2	935	42.42	118.43	1.48733	9.12652e-10	gi|460366592|ref|XP_004229165.1|//PREDICTED: crossover junction endonuclease MUS81 [Solanum lycopersicum]
Solyc01g097380.1	1211	77	172	1.16559	9.62695e-10	gi|969997025|ref|XP_015065711.1|//PREDICTED: perakine reductase-like [Solanum pennellii]
Solyc06g065360.2	3038	101.86	208.02	1.03624	9.67672e-10	gi|723709691|ref|XP_010322759.1|//PREDICTED: uncharacterized protein LOC101251689 [Solanum lycopersicum]
Solyc12g006050.1	1779	5	46	3.20774	9.97995e-10	gi|460412291|ref|XP_004251535.1|//PREDICTED: protein NRT1/ PTR FAMILY 6.4 [Solanum lycopersicum]
BGI_novel_G000436	429	5	46	3.20774	9.97995e-10	NA
Solyc06g011440.1	657	1	35	5.13539	1.0012e-09	gi|697132074|ref|XP_009620079.1|//PREDICTED: uncharacterized protein LOC104111964 [Nicotiana tomentosiformis]
BGI_novel_G000494	2275	34.52	104.89	1.60948	1.01896e-09	gi|723708655|ref|XP_004242182.2|//PREDICTED: uncharacterized protein LOC101261242 [Solanum lycopersicum]
Solyc12g049310.1	273	40	114	1.51707	1.07668e-09	gi|460414065|ref|XP_004252395.1|//PREDICTED: ubiquitin-like protein ATG12 [Solanum lycopersicum]
Solyc02g094000.1	426	29	95	1.71798	1.1423e-09	gi|460371934|ref|XP_004231789.1|//PREDICTED: putative calcium-binding protein CML19 [Solanum lycopersicum]
Solyc05g050960.2	1042	68	157.79	1.22051	1.22998e-09	gi|723702399|ref|XP_010321490.1|//PREDICTED: DNA repair protein RAD51 homolog 3 isoform X2 [Solanum lycopersicum];gi|460388794|ref|XP_004240049.1|//PREDICTED: DNA repair protein RAD51 homolog 3 isoform X1 [Solanum lycopersicum]
Solyc01g091380.2	2640	65	153	1.24113	1.33436e-09	gi|723660685|ref|XP_010325766.1|//PREDICTED: 65-kDa microtubule-associated protein 3-like isoform X2 [Solanum lycopersicum]
Solyc04g072280.2	1742	0	34	6.09357	1.4196e-09	gi|460384303|ref|XP_004237852.1|//PREDICTED: laccase-14-like [Solanum lycopersicum]
Solyc06g068360.2	808	80	175	1.13539	1.51954e-09	gi|460393200|ref|XP_004242199.1|//PREDICTED: ethylene-responsive transcription factor ERF003-like [Solanum lycopersicum]
Solyc07g064540.1	1074	0	33.75	6.08292	1.61928e-09	gi|723683355|ref|XP_010318228.1|//PREDICTED: LOW QUALITY PROTEIN: E3 ubiquitin-protein ligase SHPRH [Solanum lycopersicum]
Solyc12g094410.1	1870	106.12	212	1.00447	1.75168e-09	gi|723753773|ref|XP_010314845.1|//PREDICTED: tyrosine-protein kinase Yes-like isoform X1 [Solanum lycopersicum]
Solyc02g068630.1	2118	104	209	1.01303	1.75951e-09	gi|460376242|ref|XP_004233908.1|//PREDICTED: putative pentatricopeptide repeat-containing protein At3g47840 [Solanum lycopersicum]
Solyc05g055030.1	657	1	34	5.09357	1.76223e-09	gi|460389093|ref|XP_004240193.1|//PREDICTED: myb-related protein Myb4-like [Solanum lycopersicum]
Solyc10g005360.2	940	1	34	5.09357	1.76223e-09	gi|723735055|ref|XP_004248394.2|//PREDICTED: gibberellin 2-beta-dioxygenase 8 [Solanum lycopersicum]
Solyc12g035190.1	1274	47	124	1.40571	1.85378e-09	gi|460413682|ref|XP_004252211.1|//PREDICTED: anthranilate phosphoribosyltransferase, chloroplastic-like [Solanum lycopersicum]
Solyc07g009060.2	473	95	196	1.05096	1.88408e-09	gi|460394495|ref|XP_004242838.1|//PREDICTED: defensin D1-like [Solanum lycopersicum]
Solyc01g066890.1	3335	54	135	1.32804	1.91288e-09	gi|698581287|ref|XP_009777509.1|//PREDICTED: uncharacterized protein LOC104227077 [Nicotiana sylvestris];gi|595852136|ref|XP_007210252.1|//hypothetical protein PRUPE_ppa014925mg [Prunus persica]
Solyc12g044930.1	789	54	135	1.32804	1.91288e-09	gi|723751136|ref|XP_004252380.2|//PREDICTED: F-box protein PP2-B10 [Solanum lycopersicum]
Solyc05g054250.1	1299	84	180	1.10564	1.97427e-09	gi|970028832|ref|XP_015075740.1|//PREDICTED: uncharacterized protein LOC107019894 [Solanum pennellii];gi|723701547|ref|XP_010321387.1|//PREDICTED: uncharacterized protein LOC104647562 [Solanum lycopersicum]
Solyc01g110690.2	1754	35	104	1.57726	2.02906e-09	gi|971539165|ref|XP_015160674.1|//PREDICTED: DNA mismatch repair protein MLH3 isoform X9 [Solanum tuberosum];gi|971539159|ref|XP_015160667.1|//PREDICTED: DNA mismatch repair protein MLH3 isoform X7 [Solanum tuberosum]
Solyc10g086380.1	1542	41	114	1.48145	2.04112e-09	gi|723739916|ref|XP_004249633.2|//PREDICTED: DELLA protein GAI-like [Solanum lycopersicum]
Solyc05g014250.2	1134	89	187	1.07727	2.12291e-09	gi|460386982|ref|XP_004239171.1|//PREDICTED: E3 ubiquitin-protein ligase RNF8-A-like [Solanum lycopersicum]
Solyc06g073030.1	1197	12	61	2.35188	2.13773e-09	gi|565361140|ref|XP_006347317.1|//PREDICTED: stomatin-like protein 2, mitochondrial [Solanum tuberosum]
Solyc09g005510.1	1326	34	102	1.59107	2.29034e-09	gi|723728763|ref|XP_010326072.1|//PREDICTED: putative F-box protein At3g16210 isoform X12 [Solanum lycopersicum];gi|723728730|ref|XP_010326062.1|//PREDICTED: putative F-box protein At1g50870 isoform X1 [Solanum lycopersicum]
Solyc08g045750.1	1348	99	201	1.0278	2.30719e-09	gi|698564507|ref|XP_009773001.1|//PREDICTED: mediator of RNA polymerase II transcription subunit 19a-like [Nicotiana sylvestris]
Solyc02g067880.1	1510	0	33	6.0505	2.39539e-09	gi|460376267|ref|XP_004233920.1|//PREDICTED: uridine kinase-like protein 5 [Solanum lycopersicum]
BGI_novel_G000252	533	0	33	6.0505	2.39539e-09	gi|922327653|ref|XP_013443219.1|//hypothetical protein MTR_0030s0420 [Medicago truncatula]
Solyc01g009870.2	1625	9	54	2.59107	2.60298e-09	gi|460365079|ref|XP_004228433.1|//PREDICTED: glycerophosphodiester phosphodiesterase GDPD3-like isoform X1 [Solanum lycopersicum]
Solyc01g010890.2	815	12	60.6	2.34239	2.61628e-09	gi|723654674|ref|XP_010321849.1|//PREDICTED: expansin-A10-like [Solanum lycopersicum]
BGI_novel_G000076	1770	29	93	1.68728	2.64891e-09	gi|970000297|ref|XP_015087218.1|//PREDICTED: uncharacterized protein LOC107030455 [Solanum pennellii]
Solyc04g050550.1	1767	0	32.62	6.03379	2.92037e-09	gi|723692569|ref|XP_010319820.1|//PREDICTED: pentatricopeptide repeat-containing protein At5g38730 [Solanum lycopersicum]
Solyc01g109180.2	2721	3.59	40.28	3.49411	2.99308e-09	gi|460370002|ref|XP_004230844.1|//PREDICTED: long chain acyl-CoA synthetase 2 [Solanum lycopersicum]
BGI_novel_G000128	1726	9	53.73	2.58384	2.99325e-09	gi|723696658|ref|XP_010320538.1|//PREDICTED: uncharacterized protein LOC104647243 [Solanum lycopersicum]
Solyc11g032050.1	1197	7	49	2.81346	3.06999e-09	gi|460410526|ref|XP_004250678.1|//PREDICTED: GDSL esterase/lipase At1g71691-like [Solanum lycopersicum]
Solyc07g005380.2	707	5	44	3.14361	3.07617e-09	gi|460393960|ref|XP_004242575.1|//PREDICTED: S-norcoclaurine synthase-like [Solanum lycopersicum]
BGI_novel_G000838	879	21	78	1.89919	3.30342e-09	gi|460408309|ref|XP_004249588.1|//PREDICTED: tubulin beta-2 chain-like [Solanum lycopersicum]
Solyc03g059050.2	1051	22	79.82	1.86535	3.37197e-09	gi|970056625|ref|XP_015054929.1|//PREDICTED: uncharacterized protein LOC107001369 [Solanum pennellii]
Solyc11g017330.1	2764	33.02	99.32	1.59485	3.43159e-09	gi|723742674|ref|XP_010312831.1|//PREDICTED: uncharacterized protein LOC101265394 [Solanum lycopersicum];gi|971557104|ref|XP_006351208.2|//PREDICTED: pentatricopeptide repeat-containing protein At3g22150, chloroplastic-like [Solanum tuberosum]
Solyc12g095810.1	1974	30	94	1.65381	3.60774e-09	gi|723753667|ref|XP_004253108.2|//PREDICTED: protein NRT1/ PTR FAMILY 1.2-like isoform X1 [Solanum lycopersicum]
Solyc11g006520.1	2646	0	32.16	6.0133	3.70992e-09	gi|723740719|ref|XP_010312507.1|//PREDICTED: putative late blight resistance protein homolog R1B-16 [Solanum lycopersicum]
Solyc03g082960.2	2070	82.59	175.46	1.09321	4.24616e-09	gi|460378446|ref|XP_004234983.1|//PREDICTED: protein phosphatase 2C 57 [Solanum lycopersicum]
BGI_novel_G000263	3657	0	31.85	5.99933	4.36545e-09	gi|698474844|ref|XP_009784856.1|//PREDICTED: LOW QUALITY PROTEIN: uncharacterized protein LOC104233198 [Nicotiana sylvestris]
Solyc04g008850.1	1440	46	120	1.38944	4.46719e-09	gi|460382279|ref|XP_004236867.1|//PREDICTED: protein ASPARTIC PROTEASE IN GUARD CELL 2-like [Solanum lycopersicum]
BGI_novel_G000753	778	1	32	5.00611	5.44774e-09	gi|657958769|ref|XP_008370919.1|//PREDICTED: uncharacterized protein LOC103434364 [Malus domestica]
Solyc09g074350.1	510	47	121	1.37038	5.54104e-09	gi|565401787|ref|XP_006366376.1|//PREDICTED: transcription initiation factor TFIID subunit 11 [Solanum tuberosum]
Solyc08g078410.1	1054	92.79	189	1.03245	5.84791e-09	gi|970046153|ref|XP_015084575.1|//PREDICTED: ethylene-responsive transcription factor ERF038-like [Solanum pennellii]
Solyc03g112330.2	1052	14	63	2.17603	6.2279e-09	gi|460381035|ref|XP_004236258.1|//PREDICTED: uncharacterized protein LOC101266322 [Solanum lycopersicum]
Solyc02g068250.2	434	14	63	2.17603	6.2279e-09	gi|460376258|ref|XP_004233916.1|//PREDICTED: uncharacterized protein LOC101249888 [Solanum lycopersicum]
Solyc06g051090.1	1689	14	63	2.17603	6.2279e-09	gi|460391005|ref|XP_004241114.1|//PREDICTED: U-box domain-containing protein 12-like [Solanum lycopersicum]
Solyc06g051560.2	1369	46	119	1.37736	6.42798e-09	gi|970015142|ref|XP_015068585.1|//PREDICTED: probable NAD(P)H dehydrogenase (quinone) FQR1-like 1 [Solanum pennellii];gi|723706229|ref|XP_010322195.1|//PREDICTED: uncharacterized protein LOC101267028 isoform X3 [Solanum lycopersicum]
Solyc02g086990.2	1786	84	176	1.07322	6.67494e-09	gi|460372955|ref|XP_004232288.1|//PREDICTED: putative cyclic nucleotide-gated ion channel 18 [Solanum lycopersicum]
Solyc09g014870.1	426	0	31	5.9603	6.8224e-09	gi|565388054|ref|XP_006359797.1|//PREDICTED: copper transporter 6-like [Solanum tuberosum]
BGI_novel_G000606	965	0	31	5.9603	6.8224e-09	gi|970046344|ref|XP_015084677.1|//PREDICTED: uncharacterized protein LOC107028141 [Solanum pennellii]
Solyc08g079480.2	948	80	170	1.09357	7.15027e-09	gi|460400379|ref|XP_004245712.1|//PREDICTED: uncharacterized protein LOC101265157 [Solanum lycopersicum]
Solyc11g020260.1	1932	6	45	2.913	7.17632e-09	gi|565367387|ref|XP_006350351.1|//PREDICTED: probable LRR receptor-like serine/threonine-protein kinase At3g47570 [Solanum tuberosum]
Solyc05g050360.2	2345	76	164	1.11573	7.57494e-09	gi|460388857|ref|XP_004240080.1|//PREDICTED: cyclic nucleotide-gated ion channel 1-like isoform X1 [Solanum lycopersicum]
Solyc03g120930.1	468	85	177	1.06432	7.60535e-09	gi|565352223|ref|XP_006343046.1|//PREDICTED: uncharacterized protein LOC102580149 [Solanum tuberosum]
BGI_novel_G000749	1998	0	30.7	5.94627	7.99024e-09	gi|970060528|ref|XP_015057029.1|//PREDICTED: F-box/FBD/LRR-repeat protein At1g13570-like isoform X1 [Solanum pennellii]
Solyc10g081800.1	474	2	34	4.09357	8.32473e-09	gi|460407924|ref|XP_004249399.1|//PREDICTED: putative phosphatidylglycerol/phosphatidylinositol transfer protein DDB_G0282179 [Solanum lycopersicum]
Solyc01g005470.2	750	39	107	1.46217	8.40117e-09	gi|460365665|ref|XP_004228721.1|//PREDICTED: protein PLANT CADMIUM RESISTANCE 2-like [Solanum lycopersicum]
Solyc06g053960.2	892	55	132	1.26914	9.31161e-09	gi|460390853|ref|XP_004241039.1|//PREDICTED: heat stress transcription factor A-6b-like [Solanum lycopersicum]
Solyc12g005820.1	626	89	182	1.03817	9.38908e-09	gi|460412247|ref|XP_004251513.1|//PREDICTED: uncharacterized protein LOC101247402 isoform X2 [Solanum lycopersicum];gi|723747132|ref|XP_010313670.1|//PREDICTED: uncharacterized protein LOC101247402 isoform X1 [Solanum lycopersicum]
Solyc12g089160.1	2670	5	42	3.0765	9.40194e-09	gi|460414967|ref|XP_004252832.1|//PREDICTED: probable LRR receptor-like serine/threonine-protein kinase At2g16250 [Solanum lycopersicum]
Solyc06g010250.2	1653	1	31	4.9603	9.58754e-09	gi|460389904|ref|XP_004240585.1|//PREDICTED: high affinity nitrate transporter 2.4-like [Solanum lycopersicum]
Solyc01g005930.2	1382	14	62	2.15295	1.00956e-08	gi|460365584|ref|XP_004228681.1|//PREDICTED: uncharacterized protein LOC101264048 isoform X2 [Solanum lycopersicum]
Solyc07g009080.2	517	66	148	1.17117	1.13873e-08	gi|460394499|ref|XP_004242840.1|//PREDICTED: defensin D1-like isoform X1 [Solanum lycopersicum]
Solyc01g100770.2	768	0	30	5.913	1.15935e-08	gi|460368949|ref|XP_004230327.1|//PREDICTED: uncharacterized protein LOC101255245 [Solanum lycopersicum]
Solyc08g077910.2	1019	22	77	1.81346	1.16752e-08	gi|460400601|ref|XP_004245822.1|//PREDICTED: expansin-like B1 [Solanum lycopersicum]
Solyc02g069910.1	321	19	71	1.90793	1.42261e-08	gi|565372875|ref|XP_006353012.1|//PREDICTED: uncharacterized protein LOC102599613 [Solanum tuberosum]
Solyc02g082410.2	2414	2	33	4.0505	1.49419e-08	gi|970006926|ref|XP_015064331.1|//PREDICTED: monosaccharide-sensing protein 2-like [Solanum pennellii]
Solyc03g078370.1	2392	68	150	1.14746	1.55058e-08	gi|460378629|ref|XP_004235071.1|//PREDICTED: G-type lectin S-receptor-like serine/threonine-protein kinase RLK1 [Solanum lycopersicum]
Solyc01g089890.2	768	12	57	2.25403	1.56913e-08	gi|969999939|ref|XP_015085535.1|//PREDICTED: uncharacterized protein LOC107028834 [Solanum pennellii]
Solyc11g007500.1	606	16	65	2.02847	1.60355e-08	gi|460409136|ref|XP_004249996.1|//PREDICTED: crocetin glucoside glucosyltransferase-like [Solanum lycopersicum]
BGI_novel_G000032	1445	44.13	113.31	1.36655	1.73077e-08	gi|460370630|ref|XP_004231154.1|//PREDICTED: uncharacterized protein LOC101251936 [Solanum lycopersicum]
Solyc11g005830.1	1851	91.99	183.99	1.00619	1.80241e-08	gi|460410064|ref|XP_004250451.1|//PREDICTED: uncharacterized protein LOC101263966 [Solanum lycopersicum]
Solyc03g112260.2	1722	65	145	1.16365	1.85867e-08	gi|697156501|ref|XP_009587005.1|//PREDICTED: MATE efflux family protein 5-like [Nicotiana tomentosiformis];gi|723687957|ref|XP_010319016.1|//PREDICTED: MATE efflux family protein 7-like [Solanum lycopersicum]
Solyc02g084280.2	853	33	95	1.53157	1.88551e-08	gi|723672546|ref|XP_010316411.1|//PREDICTED: uncharacterized protein LOC101254256 isoform X2 [Solanum lycopersicum];gi|723672549|ref|XP_010316412.1|//PREDICTED: uncharacterized protein LOC101254256 isoform X3 [Solanum lycopersicum]
Solyc10g049790.1	696	1.04	29.84	4.8487	1.97096e-08	gi|460406629|ref|XP_004248764.1|//PREDICTED: uncharacterized protein LOC101255740 [Solanum lycopersicum]
Solyc03g098670.1	606	0	29	5.86409	1.97625e-08	gi|460379315|ref|XP_004235409.1|//PREDICTED: miraculin-like [Solanum lycopersicum]
Solyc11g032090.1	2449	50	122	1.29299	2.06478e-08	gi|723743535|ref|XP_010312985.1|//PREDICTED: uncharacterized protein LOC101250654 [Solanum lycopersicum]
Solyc05g050350.1	2148	9	50	2.48004	2.08963e-08	gi|460389257|ref|XP_004240273.1|//PREDICTED: cyclic nucleotide-gated ion channel 1-like [Solanum lycopersicum]
Solyc05g051310.1	540	32	93	1.54527	2.14194e-08	gi|970028588|ref|XP_015075617.1|//PREDICTED: uncharacterized protein LOC107019757 [Solanum pennellii]
Solyc11g011360.1	609	66	146	1.15154	2.16617e-08	gi|460409534|ref|XP_004250193.1|//PREDICTED: nudix hydrolase 18, mitochondrial-like [Solanum lycopersicum]
Solyc04g072840.2	1470	0	28.81	5.8546	2.18544e-08	gi|723694231|ref|XP_010320158.1|//PREDICTED: probable helicase senataxin isoform X2 [Solanum lycopersicum]
Solyc03g093340.2	1306	45	114	1.34714	2.21435e-08	gi|723683033|ref|XP_010318166.1|//PREDICTED: uncharacterized protein LOC101263682 isoform X2 [Solanum lycopersicum];gi|565384645|ref|XP_006358240.1|//PREDICTED: uncharacterized protein LOC102592161 isoform X1 [Solanum tuberosum]
Solyc10g017960.1	879	57	132	1.21761	2.61533e-08	gi|460406230|ref|XP_004248570.1|//PREDICTED: F-box protein PP2-A13-like [Solanum lycopersicum]
Solyc10g008700.1	990	7	45	2.69061	2.65076e-08	gi|460406006|ref|XP_004248465.1|//PREDICTED: transcription factor MYB39 [Solanum lycopersicum]
Solyc01g101170.2	1786	0	28	5.81346	3.36749e-08	gi|356582313|ref|NP_001239040.1|//viridiflorene synthase [Solanum lycopersicum]
Solyc08g005510.1	3552	0	28	5.81346	3.36749e-08	gi|723719355|ref|XP_010324492.1|//PREDICTED: TMV resistance protein N-like [Solanum lycopersicum]
Solyc07g006870.2	1074	0	28	5.81346	3.36749e-08	gi|460394190|ref|XP_004242687.1|//PREDICTED: probable xyloglucan endotransglucosylase/hydrolase protein 25 [Solanum lycopersicum]
Solyc06g073990.1	920	70	150	1.10564	3.88319e-08	gi|723707706|ref|XP_010322447.1|//PREDICTED: uncharacterized protein LOC101259642 [Solanum lycopersicum]
Solyc06g052050.2	2050	16	63	1.98339	4.0538e-08	gi|970033399|ref|XP_015078003.1|//PREDICTED: luminal-binding protein 4-like [Solanum pennellii]
Solyc01g102900.2	1020	14	59	2.0814	4.24362e-08	gi|460369105|ref|XP_004230404.1|//PREDICTED: putative germin-like protein 2-1 [Solanum lycopersicum]
Solyc07g063830.2	1709	80	164	1.04173	4.34736e-08	gi|460397230|ref|XP_004244171.1|//PREDICTED: transcription factor bHLH123 [Solanum lycopersicum]
Solyc08g077740.1	2883	45	112	1.32161	4.50451e-08	gi|460401312|ref|XP_004246170.1|//PREDICTED: receptor-like protein 12 isoform X1 [Solanum lycopersicum]
Solyc01g009690.1	2841	78	161	1.05162	4.54075e-08	gi|460365098|ref|XP_004228442.1|//PREDICTED: receptor-like protein 12 isoform X1 [Solanum lycopersicum]
Solyc06g071750.2	1019	35	96	1.46179	4.57819e-08	gi|460391873|ref|XP_004241543.1|//PREDICTED: uncharacterized protein LOC101267816 [Solanum lycopersicum]
Solyc11g068360.1	3282	47	115	1.29701	4.6827e-08	gi|565346368|ref|XP_006340234.1|//PREDICTED: putative disease resistance RPP13-like protein 1 isoform X2 [Solanum tuberosum]
Solyc04g072300.1	483	83	168	1.02339	4.68372e-08	gi|460385629|ref|XP_004238505.1|//PREDICTED: ethylene-responsive transcription factor LEP-like [Solanum lycopersicum]
Solyc01g099620.2	3151	53	124	1.23238	5.00026e-08	gi|460368758|ref|XP_004230232.1|//PREDICTED: respiratory burst oxidase homolog protein B [Solanum lycopersicum]
Solyc05g009120.2	1409	86	172	1.00611	5.00605e-08	gi|460386450|ref|XP_004238911.1|//PREDICTED: uncharacterized protein LOC101249358 [Solanum lycopersicum]
Solyc07g062260.2	1537	68	146	1.10847	5.43745e-08	gi|460397464|ref|XP_004244287.1|//PREDICTED: BES1/BZR1 homolog protein 4 [Solanum lycopersicum]
Solyc11g066540.1	705	12.57	55.54	2.14965	5.6517e-08	gi|970063405|ref|XP_015058631.1|//PREDICTED: syndetin isoform X2 [Solanum pennellii]
Solyc09g005150.1	2520	0	27	5.76099	5.75484e-08	gi|460402884|ref|XP_004246940.1|//PREDICTED: E3 ubiquitin-protein ligase UPL5-like [Solanum lycopersicum]
Solyc01g008620.2	1224	9	48	2.42114	5.82806e-08	gi|806638834|ref|NP_001234798.2|//glucan endo-1,3-beta-glucosidase A precursor [Solanum lycopersicum]
Solyc02g092680.1	2262	58	131	1.18155	5.93427e-08	gi|723669433|ref|XP_004231902.2|//PREDICTED: subtilisin-like protease [Solanum lycopersicum]
Solyc09g005040.1	447	0	26.89	5.7551	6.10702e-08	gi|970051471|ref|XP_015087329.1|//PREDICTED: putative two-component response regulator ARR21 [Solanum pennellii]
Solyc03g113710.2	2530	78	160	1.04263	6.10931e-08	gi|460381560|ref|XP_004236516.1|//PREDICTED: formin-like protein 4 [Solanum lycopersicum]
Solyc01g010700.2	1721	22	73	1.7365	6.55435e-08	gi|460364993|ref|XP_004228390.1|//PREDICTED: SNF1-related protein kinase regulatory subunit gamma-1-like [Solanum lycopersicum]
Solyc05g018560.1	3892	11	52	2.24712	6.6154e-08	NA
BGI_novel_G000280	1223	19.4	68.22	1.82025	6.79483e-08	gi|38344889|emb|CAD41912.2|//OSJNBa0033G05.13 [Oryza sativa Japonica Group]
Solyc01g057910.2	1308	13	56	2.11302	6.85064e-08	gi|460366312|ref|XP_004229031.1|//PREDICTED: transcription factor MYB108-like [Solanum lycopersicum]
Solyc03g119960.2	1547	7	43	2.62502	7.64489e-08	gi|460379955|ref|XP_004235724.1|//PREDICTED: root phototropism protein 3-like [Solanum lycopersicum]
Solyc07g052070.1	1557	28	83	1.57379	7.77363e-08	gi|460396572|ref|XP_004243845.1|//PREDICTED: cytochrome P450 CYP72A219-like [Solanum lycopersicum]
Solyc01g112300.2	1209	4.36	36.49	3.07121	8.17632e-08	gi|723666649|ref|XP_010315433.1|//PREDICTED: chloride channel protein CLC-e isoform X3 [Solanum lycopersicum]
Solyc09g005560.2	1053	19	67	1.82427	8.40612e-08	gi|460402506|ref|XP_004246753.1|//PREDICTED: trihelix transcription factor GT-3b [Solanum lycopersicum]
Solyc10g006850.2	1902	36.15	96	1.41515	9.20453e-08	gi|460405625|ref|XP_004248276.1|//PREDICTED: probable ADP-ribosylation factor GTPase-activating protein AGD5 [Solanum lycopersicum]
Solyc01g097420.1	757	1	27	4.76099	9.41616e-08	gi|723662029|ref|XP_004231233.2|//PREDICTED: putative calcium-transporting ATPase 13, plasma membrane-type [Solanum lycopersicum]
Solyc11g064780.1	1557	1	27	4.76099	9.41616e-08	gi|723744650|ref|XP_010313235.1|//PREDICTED: F-box protein At5g03100-like isoform X2 [Solanum lycopersicum]
Solyc04g074880.2	1206	9	47	2.39077	9.67146e-08	gi|460384527|ref|XP_004237962.1|//PREDICTED: purine permease 3-like [Solanum lycopersicum]
Solyc11g009100.1	1950	0	26	5.70655	9.83434e-08	gi|723741506|ref|XP_010312634.1|//PREDICTED: ABC transporter G family member 11-like [Solanum lycopersicum]
Solyc01g095260.1	897	0	26	5.70655	9.83434e-08	gi|723661360|ref|XP_004231197.2|//PREDICTED: chitinase 1-like [Solanum lycopersicum]
Solyc06g050140.1	273	16	61	1.93684	1.00961e-07	NA
Solyc03g114430.1	330	66	141	1.10126	1.03436e-07	gi|723687278|ref|XP_010318904.1|//PREDICTED: uncharacterized protein LOC104646604 [Solanum lycopersicum]
BGI_novel_G000594	2031	15	59	1.98186	1.0524e-07	gi|4775496|emb|CAB42622.1|//putative polyprotein (aspartic proteinase, reverse transcriptase, ribonuclease H) [Nicotiana tabacum]
Solyc08g065710.1	1452	14	57	2.03164	1.08324e-07	gi|970045200|ref|XP_015084024.1|//PREDICTED: vacuolar-processing enzyme-like [Solanum pennellii];gi|460399707|ref|XP_004245378.1|//PREDICTED: vacuolar-processing enzyme-like [Solanum lycopersicum]
Solyc02g071090.2	1461	25	77	1.62904	1.10466e-07	gi|460374578|ref|XP_004233087.1|//PREDICTED: probable purine permease 10 [Solanum lycopersicum]
Solyc02g091250.1	393	34	92	1.44221	1.1183e-07	gi|723678020|ref|XP_010317275.1|//PREDICTED: uncharacterized protein LOC104645999 [Solanum lycopersicum]
Solyc12g019560.1	807	0	25.75	5.69261	1.1251e-07	gi|723749156|ref|XP_004252000.2|//PREDICTED: serine carboxypeptidase-like 7 [Solanum lycopersicum]
Solyc05g012900.2	753	31.54	87.76	1.48249	1.21657e-07	gi|350536959|ref|NP_001234273.1|//JJH-R-like protein [Solanum lycopersicum]
Solyc08g014110.1	543	3	32	3.42114	1.36433e-07	gi|747061325|ref|XP_011077126.1|//PREDICTED: uncharacterized protein LOC105161205 [Sesamum indicum]
Solyc04g016470.2	1291	3	32	3.42114	1.36433e-07	gi|802083970|ref|NP_001234155.2|//glucan endo-1,3-beta-D-glucosidase precursor [Solanum lycopersicum]
Solyc01g109810.2	1052	23	73	1.67237	1.3766e-07	gi|460370258|ref|XP_004230971.1|//PREDICTED: uncharacterized protein LOC101244426 [Solanum lycopersicum]
Solyc03g005810.2	1213	63.98	137	1.10459	1.4387e-07	gi|723678684|ref|XP_010317414.1|//PREDICTED: probable purine permease 10 [Solanum lycopersicum]
Solyc12g009920.1	627	5	37	2.89363	1.4974e-07	gi|460413406|ref|XP_004252080.1|//PREDICTED: zeatin O-glucosyltransferase-like [Solanum lycopersicum]
Solyc12g099130.1	708	29	83	1.52317	1.50839e-07	gi|723752604|ref|XP_010314657.1|//PREDICTED: ABA-induced MYB transcription factor isoform X2 [Solanum lycopersicum]
Solyc04g081460.2	713	37	96	1.38162	1.51877e-07	gi|723696076|ref|XP_010320431.1|//PREDICTED: uncharacterized protein LOC101263408 [Solanum lycopersicum]
Solyc03g059480.1	473	2	29	3.86409	1.52861e-07	NA
Solyc01g049820.2	1660	0	25.17	5.65974	1.54148e-07	gi|723656741|ref|XP_010318440.1|//PREDICTED: LOW QUALITY PROTEIN: kinesin-like protein KIF15 [Solanum lycopersicum]
Solyc10g081340.1	1482	48	113	1.24132	1.57048e-07	gi|460408674|ref|XP_004249767.1|//PREDICTED: protein PHYTOCHROME KINASE SUBSTRATE 4 [Solanum lycopersicum]
BGI_novel_G000397	3341	17.87	63.5	1.83532	1.57305e-07	gi|723729488|ref|XP_010326238.1|//PREDICTED: uncharacterized protein LOC104649190 [Solanum lycopersicum]
Solyc10g083350.1	1168	9	46	2.35974	1.60496e-07	gi|970054724|ref|XP_015089003.1|//PREDICTED: heme-binding-like protein At3g10130, chloroplastic isoform X1 [Solanum pennellii];gi|970054726|ref|XP_015089004.1|//PREDICTED: heme-binding-like protein At3g10130, chloroplastic isoform X2 [Solanum pennellii]
Solyc05g016690.2	805	1	26	4.70655	1.67047e-07	gi|460387161|ref|XP_004239256.1|//PREDICTED: nudix hydrolase 2-like isoform X1 [Solanum lycopersicum]
Solyc02g079520.1	348	1	26	4.70655	1.67047e-07	gi|460373937|ref|XP_004232768.1|//PREDICTED: calcium-binding protein KIC-like [Solanum lycopersicum]
BGI_novel_G000834	1049	12.06	52.05	2.11578	1.83606e-07	gi|970016317|ref|XP_015069259.1|//PREDICTED: uncharacterized protein LOC107013896 [Solanum pennellii]
Solyc12g005440.1	1320	6	39	2.70655	1.85822e-07	gi|970067437|ref|XP_015060809.1|//PREDICTED: pelargonidin 3-O-(6-caffeoylglucoside) 5-O-(6-O-malonylglucoside) 4'''-malonyltransferase-like [Solanum pennellii]
Solyc07g006620.2	2356	40	100	1.32804	1.97645e-07	gi|723712410|ref|XP_010323234.1|//PREDICTED: probable receptor-like serine/threonine-protein kinase At5g57670 [Solanum lycopersicum]
BGI_novel_G000402	731	0	24.6	5.62669	2.09724e-07	gi|969999105|ref|XP_015080794.1|//PREDICTED: uncharacterized protein LOC107024343 [Solanum pennellii]
Solyc02g077330.2	1497	7	41	2.5563	2.1822e-07	gi|460374294|ref|XP_004232946.1|//PREDICTED: GDSL esterase/lipase At5g45950 [Solanum lycopersicum]
Solyc04g005550.1	3846	7	41	2.5563	2.1822e-07	gi|460382985|ref|XP_004237216.1|//PREDICTED: probable disease resistance protein At4g27220 [Solanum lycopersicum]
Solyc03g115750.1	1728	45	107	1.25572	2.54783e-07	gi|460381484|ref|XP_004236479.1|//PREDICTED: xyloglucan galactosyltransferase KATAMARI1-like [Solanum lycopersicum]
Solyc03g120160.1	1241	47	110	1.23288	2.5867e-07	gi|698478570|ref|XP_009786429.1|//PREDICTED: uncharacterized protein LOC104234552 [Nicotiana sylvestris]
BGI_novel_G000037	1349	18.36	63.23	1.79015	2.6179e-07	gi|565355947|ref|XP_006344836.1|//PREDICTED: probable linoleate 9S-lipoxygenase 5 [Solanum tuberosum]
Solyc08g066890.2	313	9	45	2.32804	2.65363e-07	gi|970045721|ref|XP_015084338.1|//PREDICTED: uncharacterized protein LOC107027784 [Solanum pennellii]
Solyc04g014600.2	878	71	145	1.03627	2.68967e-07	gi|460381900|ref|XP_004236679.1|//PREDICTED: universal stress protein A-like protein [Solanum lycopersicum]
Solyc10g005440.1	2505	2	28	3.81346	2.73152e-07	gi|723735255|ref|XP_010327269.1|//PREDICTED: G-type lectin S-receptor-like serine/threonine-protein kinase B120 [Solanum lycopersicum]
Solyc10g076700.1	663	2	28	3.81346	2.73152e-07	gi|460407269|ref|XP_004249076.1|//PREDICTED: rhodanese-like domain-containing protein 10 [Solanum lycopersicum]
Solyc04g047760.1	552	14	55	1.98011	2.74027e-07	NA
Solyc07g045320.2	1738	10	47	2.23877	2.78559e-07	gi|460396035|ref|XP_004243585.1|//PREDICTED: uncharacterized protein LOC101263729 [Solanum lycopersicum]
Solyc06g067980.2	538	13	53	2.03359	2.81958e-07	gi|460392200|ref|XP_004241705.1|//PREDICTED: uncharacterized protein LOC101265833 [Solanum lycopersicum]
Solyc01g091520.2	1059	60	129	1.11044	2.84255e-07	gi|460367938|ref|XP_004229827.1|//PREDICTED: uncharacterized protein LOC101256710 [Solanum lycopersicum]
Solyc10g086730.1	1230	11	49	2.16139	2.85141e-07	gi|460408392|ref|XP_004249629.1|//PREDICTED: fructose-1,6-bisphosphatase, chloroplastic [Solanum lycopersicum]
Solyc08g007210.2	1226	0	24	5.59107	2.91023e-07	gi|460398011|ref|XP_004244558.1|//PREDICTED: shikimate O-hydroxycinnamoyltransferase-like [Solanum lycopersicum]
Solyc01g080970.2	1334	0	24	5.59107	2.91023e-07	gi|460367303|ref|XP_004229514.1|//PREDICTED: benzoate carboxyl methyltransferase-like [Solanum lycopersicum]
BGI_novel_G000326	938	0	24	5.59107	2.91023e-07	gi|460365801|ref|XP_004228785.1|//PREDICTED: uncharacterized protein LOC101255821 [Solanum lycopersicum]
Solyc09g097840.1	1413	0	23.98	5.58987	2.94125e-07	gi|460405123|ref|XP_004248026.1|//PREDICTED: pentatricopeptide repeat-containing protein At5g18390, mitochondrial [Solanum lycopersicum]
Solyc01g018020.1	2364	1	25	4.64996	2.9708e-07	gi|460365791|ref|XP_004228780.1|//PREDICTED: transketolase, chloroplastic-like [Solanum lycopersicum]
Solyc06g062480.2	1964	54	120	1.15811	3.02327e-07	gi|723710248|ref|XP_010322857.1|//PREDICTED: protein EARLY FLOWERING 3-like isoform X3 [Solanum lycopersicum];gi|460393344|ref|XP_004242270.1|//PREDICTED: protein EARLY FLOWERING 3-like isoform X1 [Solanum lycopersicum]
Solyc03g116100.2	1441	50	114	1.19514	3.06801e-07	gi|460380535|ref|XP_004236011.1|//PREDICTED: myb-related protein 306 [Solanum lycopersicum]
Solyc03g114900.2	1543	19	64	1.75818	3.08438e-07	gi|460380651|ref|XP_004236068.1|//PREDICTED: COBRA-like protein 4 [Solanum lycopersicum]
Solyc12g009220.1	759	32	86	1.43237	3.14405e-07	gi|350539041|ref|NP_001234883.1|//jasmonate ZIM-domain protein 1 [Solanum lycopersicum]
Solyc05g021090.2	1064	4	33	3.0505	3.42362e-07	gi|971581860|ref|XP_015159594.1|//PREDICTED: transcription factor JUNGBRUNNEN 1-like [Solanum tuberosum]
Solyc01g079790.2	1926	4	33	3.0505	3.42362e-07	gi|806638523|ref|NP_001233977.2|//ADP-glucose pyrophosphorylase large subunit [Solanum lycopersicum]
Solyc10g078600.1	2139	7	40	2.52068	3.67523e-07	gi|460407428|ref|XP_004249154.1|//PREDICTED: jacalin-related lectin 3 isoform X2 [Solanum lycopersicum]
BGI_novel_G000320	960	2.54	28.99	3.51876	3.7071e-07	gi|460381729|ref|XP_004236595.1|//PREDICTED: glycine-rich RNA-binding protein 4, mitochondrial-like [Solanum lycopersicum]
Solyc05g039950.1	1304	38	95	1.32804	3.82718e-07	gi|460389055|ref|XP_004240174.1|//PREDICTED: deacetylvindoline O-acetyltransferase-like isoform X1 [Solanum lycopersicum]
Solyc02g032910.1	465	56	122	1.12949	4.07515e-07	gi|350536547|ref|NP_001233996.1|//glycine rich protein precursor [Solanum lycopersicum]
Solyc11g021060.1	672	15	56	1.90657	4.11925e-07	gi|350534604|ref|NP_001234661.1|//proteinase inhibitor type-2 TR8 precursor [Solanum lycopersicum]
Solyc11g010930.1	650	30	82	1.45677	4.16496e-07	gi|460409479|ref|XP_004250166.1|//PREDICTED: HVA22-like protein e [Solanum lycopersicum]
Solyc07g055260.2	1394	9	44	2.29561	4.36354e-07	gi|460395400|ref|XP_004243271.1|//PREDICTED: uncharacterized protein LOC101268200 [Solanum lycopersicum]
Solyc08g081630.1	696	2	27	3.76099	4.86727e-07	gi|460400079|ref|XP_004245563.1|//PREDICTED: probable WRKY transcription factor 56 [Solanum lycopersicum]
Solyc01g066040.2	450	2	27	3.76099	4.86727e-07	NA
Solyc01g108120.2	1292	45	105	1.2285	4.9836e-07	gi|460369873|ref|XP_004230781.1|//PREDICTED: B3 domain-containing protein At5g42700 [Solanum lycopersicum]
Solyc06g066290.2	635	0	23	5.52967	5.01004e-07	gi|460392313|ref|XP_004241761.1|//PREDICTED: uncharacterized protein LOC101257272 [Solanum lycopersicum]
Solyc09g064560.1	798	0	23	5.52967	5.01004e-07	gi|723731051|ref|XP_010326528.1|//PREDICTED: proline-rich extensin-like protein EPR1 [Solanum lycopersicum]
Solyc08g048290.2	1765	0	23	5.52967	5.01004e-07	gi|723721303|ref|XP_010324912.1|//PREDICTED: probable inositol transporter 2 isoform X6 [Solanum lycopersicum];gi|723721282|ref|XP_010324905.1|//PREDICTED: probable inositol transporter 2 isoform X2 [Solanum lycopersicum]
BGI_novel_G000530	497	0	23	5.52967	5.01004e-07	gi|970045541|ref|XP_015084225.1|//PREDICTED: uncharacterized protein LOC107027628 [Solanum pennellii]
Solyc11g020050.1	435	1	24	4.59107	5.27565e-07	gi|747045937|ref|XP_011096801.1|//PREDICTED: uncharacterized protein LOC105175871 [Sesamum indicum]
Solyc05g013370.1	699	1	24	4.59107	5.27565e-07	gi|723700492|ref|XP_010321181.1|//PREDICTED: uncharacterized protein LOC104647464 [Solanum lycopersicum]
Solyc05g012910.2	4288	28.1	78	1.47901	5.83143e-07	gi|723698730|ref|XP_010320901.1|//PREDICTED: putative late blight resistance protein homolog R1B-23 isoform X2 [Solanum lycopersicum]
Solyc04g014520.1	894	46	106	1.21047	5.89597e-07	gi|460382820|ref|XP_004237134.1|//PREDICTED: transmembrane protein 45B-like [Solanum lycopersicum]
Solyc06g008270.2	2858	46	106	1.21047	5.89597e-07	gi|723704210|ref|XP_004240486.2|//PREDICTED: probable leucine-rich repeat receptor-like protein kinase At1g35710 isoform X1 [Solanum lycopersicum];gi|723704213|ref|XP_010321823.1|//PREDICTED: probable leucine-rich repeat receptor-like protein kinase At1g35710 isoform X2 [Solanum lycopersicum]
BGI_novel_G000514	2062	62.41	130	1.06477	6.03225e-07	gi|971537349|ref|XP_015168851.1|//PREDICTED: uncharacterized protein LOC107062574 [Solanum tuberosum]
Solyc11g012850.1	1978	24	71	1.57089	6.21697e-07	gi|460409770|ref|XP_004250311.1|//PREDICTED: chlorophyllide a oxygenase, chloroplastic-like [Solanum lycopersicum];gi|970062692|ref|XP_015058249.1|//PREDICTED: chlorophyllide a oxygenase, chloroplastic-like [Solanum pennellii]
Solyc07g062530.2	3357	15	55	1.88058	6.43421e-07	gi|723718834|ref|XP_010324389.1|//PREDICTED: phosphoenolpyruvate carboxylase [Solanum lycopersicum]
Solyc11g018490.1	2268	8	41	2.36366	6.74227e-07	gi|723742726|ref|XP_010312841.1|//PREDICTED: beta-galactosidase 16 [Solanum lycopersicum]
Solyc12g005880.1	1750	41	98	1.26326	6.76328e-07	gi|460412261|ref|XP_004251520.1|//PREDICTED: probable beta-1,3-galactosyltransferase 2 isoform X1 [Solanum lycopersicum];gi|723747153|ref|XP_010313672.1|//PREDICTED: probable beta-1,3-galactosyltransferase 2 isoform X2 [Solanum lycopersicum]
Solyc02g090950.1	669	14	53	1.92667	6.7938e-07	gi|460375672|ref|XP_004233628.1|//PREDICTED: transcription factor HEC1 [Solanum lycopersicum]
Solyc08g077490.1	1974	0	22.41	5.49218	6.9113e-07	gi|723725371|ref|XP_010325533.1|//PREDICTED: uncharacterized protein LOC101254928 isoform X2 [Solanum lycopersicum]
Solyc10g084000.1	1086	47	107	1.19299	6.94497e-07	gi|460408094|ref|XP_004249483.1|//PREDICTED: uncharacterized protein LOC101245601 [Solanum lycopersicum]
Solyc04g076940.2	3537	23	69	1.59107	7.01246e-07	gi|970010612|ref|XP_015066202.1|//PREDICTED: CTD small phosphatase-like protein 2 [Solanum pennellii]
Solyc07g045160.2	1517	34	87	1.36159	7.02581e-07	gi|460396065|ref|XP_004243600.1|//PREDICTED: ATP-dependent 6-phosphofructokinase 6 isoform X1 [Solanum lycopersicum]
Solyc12g008740.1	1305	19	62	1.71238	7.18887e-07	gi|723747658|ref|XP_010313742.1|//PREDICTED: 1-aminocyclopropane-1-carboxylate synthase 7 [Solanum lycopersicum]
Solyc08g016270.1	3366	3	29	3.27913	7.49317e-07	gi|971587062|ref|XP_015160976.1|//PREDICTED: receptor-like protein 12 [Solanum tuberosum]
Solyc03g083800.1	1026	5	34	2.77164	7.61357e-07	gi|723752127|ref|XP_010314520.1|//PREDICTED: uncharacterized protein LOC104645140 [Solanum lycopersicum]
Solyc05g050810.2	2328	31	82	1.40946	7.61357e-07	gi|970027437|ref|XP_015075021.1|//PREDICTED: dnaJ protein homolog isoform X1 [Solanum pennellii]
Solyc10g083810.1	1300	43.2	101	1.23136	7.6174e-07	gi|460408066|ref|XP_004249469.1|//PREDICTED: probable pectinesterase 15 [Solanum lycopersicum]
Solyc02g077020.2	1413	54	117	1.12158	7.7632e-07	gi|460374329|ref|XP_004232963.1|//PREDICTED: phospholipase A1-IIgamma-like [Solanum lycopersicum]
Solyc08g077300.2	1209	18	60	1.74307	7.89212e-07	gi|970044906|ref|XP_015083880.1|//PREDICTED: UMP-CMP kinase 3-like isoform X2 [Solanum pennellii]
Solyc07g043200.1	1029	35	88	1.33626	8.63539e-07	gi|460396674|ref|XP_004243896.1|//PREDICTED: zinc transporter 5-like [Solanum lycopersicum]
Solyc01g098950.1	837	0	22	5.46554	8.65423e-07	gi|723662576|ref|XP_010312658.1|//PREDICTED: glyceraldehyde-3-phosphate dehydrogenase, cytosolic-like [Solanum lycopersicum]
Solyc06g082340.1	1215	0	22	5.46554	8.65423e-07	gi|723711717|ref|XP_010323119.1|//PREDICTED: uncharacterized protein LOC104648134 [Solanum lycopersicum]
BGI_novel_G000022	1333	2	26	3.70655	8.65824e-07	gi|171191043|gb|ACB45081.1|//putative polyprotein [Solanum habrochaites]
Solyc12g006840.1	2695	53	115	1.12368	9.17796e-07	gi|565402806|ref|XP_006366861.1|//PREDICTED: G-type lectin S-receptor-like serine/threonine-protein kinase CES101 [Solanum tuberosum]
Solyc04g016210.2	1426	24	70	1.55043	9.23191e-07	gi|971555293|ref|XP_015165392.1|//PREDICTED: zeatin O-xylosyltransferase-like [Solanum tuberosum]
Solyc02g090740.2	1715	49	109	1.15958	9.50645e-07	gi|723670299|ref|XP_010316145.1|//PREDICTED: multidrug and toxin extrusion protein 2-like isoform X2 [Solanum lycopersicum]
Solyc02g069130.2	909	4	31	2.9603	1.03236e-06	gi|460374857|ref|XP_004233225.1|//PREDICTED: peptidyl-prolyl cis-trans isomerase FKBP17-1, chloroplastic [Solanum lycopersicum]
Solyc01g098990.2	1337	31	81	1.39176	1.09795e-06	gi|970001174|ref|XP_015056987.1|//PREDICTED: uncharacterized protein LOC107003206 [Solanum pennellii];gi|460368674|ref|XP_004230190.1|//PREDICTED: uncharacterized protein LOC101264675 [Solanum lycopersicum]
Solyc11g067260.1	1355	13	50	1.94952	1.1198e-06	gi|460411296|ref|XP_004251049.1|//PREDICTED: uncharacterized protein LOC101256939 [Solanum lycopersicum]
Solyc04g082190.1	2218	13	50	1.94952	1.1198e-06	gi|565350576|ref|XP_006342244.1|//PREDICTED: neutral ceramidase-like [Solanum tuberosum]
Solyc10g055700.1	1380	59	123	1.06598	1.13218e-06	gi|460406377|ref|XP_004248641.1|//PREDICTED: pentatricopeptide repeat-containing protein At2g17033 [Solanum lycopersicum]
Solyc10g076710.1	1806	22	66	1.59107	1.17889e-06	gi|350535605|ref|NP_001234203.1|//PI-phospholipase C PLC1 [Solanum lycopersicum]
Solyc01g109310.2	1816	10.02	44.05	2.14237	1.18367e-06	gi|460371180|ref|XP_004231421.1|//PREDICTED: protein TRANSPARENT TESTA 12-like [Solanum lycopersicum]
Solyc12g009050.1	762	11	46	2.07024	1.1859e-06	gi|723747762|ref|XP_010313762.1|//PREDICTED: nuclear transcription factor Y subunit A-7-like isoform X3 [Solanum lycopersicum]
Solyc07g066360.1	246	10	44	2.14361	1.18876e-06	gi|698486618|ref|XP_009790029.1|//PREDICTED: pre-mRNA polyadenylation factor FIP1-like [Nicotiana sylvestris]
Solyc10g047610.1	1034	10	44	2.14361	1.18876e-06	gi|565357718|ref|XP_006345686.1|//PREDICTED: serine/arginine-rich splicing factor RS2Z33-like isoform X2 [Solanum tuberosum];gi|565357716|ref|XP_006345685.1|//PREDICTED: serine/arginine-rich splicing factor RS2Z33-like isoform X1 [Solanum tuberosum]
Solyc02g083670.2	654	3.65	29.82	3.03642	1.21803e-06	gi|723672780|ref|XP_010316431.1|//PREDICTED: histidine kinase 1 isoform X1 [Solanum lycopersicum]
Solyc06g007240.2	1069	67	134	1.00611	1.25896e-06	gi|460389544|ref|XP_004240412.1|//PREDICTED: BAG family molecular chaperone regulator 4-like [Solanum lycopersicum]
Solyc02g031990.1	549	3	28	3.2285	1.31772e-06	gi|970007571|ref|XP_015064669.1|//PREDICTED: uncharacterized protein LOC107009869 [Solanum pennellii]
Solyc03g007220.2	423	3	28	3.2285	1.31772e-06	gi|565367847|ref|XP_006350566.1|//PREDICTED: uncharacterized protein LOC102581761 [Solanum tuberosum]
Solyc08g074260.2	1611	17	57	1.75153	1.32267e-06	gi|460401125|ref|XP_004246079.1|//PREDICTED: cytochrome P450 71D7-like [Solanum lycopersicum]
Solyc12g088490.1	489	0	21.18	5.41074	1.35828e-06	gi|460414942|ref|XP_004252820.1|//PREDICTED: uncharacterized protein LOC101255478 [Solanum lycopersicum]
Solyc07g007130.1	477	32	82	1.36366	1.36037e-06	gi|460394226|ref|XP_004242705.1|//PREDICTED: uncharacterized protein LOC101250420 [Solanum lycopersicum]
Solyc02g063200.1	1100	20	62	1.63838	1.4841e-06	gi|460375392|ref|XP_004233490.1|//PREDICTED: caffeoylshikimate esterase [Solanum lycopersicum]
BGI_novel_G000755	805	2	25.06	3.65342	1.48903e-06	gi|133711804|gb|ABO36622.1|//copia LTR rider [Solanum lycopersicum]
BGI_novel_G000620	408	0	21	5.39842	1.49871e-06	gi|971564257|ref|XP_006355209.2|//PREDICTED: putative late blight resistance protein homolog R1A-4 [Solanum tuberosum]
Solyc08g066670.2	1857	0	21	5.39842	1.49871e-06	gi|460399277|ref|XP_004245168.1|//PREDICTED: probable glycosyltransferase At3g07620 [Solanum lycopersicum]
Solyc01g067350.2	1411	0	21	5.39842	1.49871e-06	gi|460366882|ref|XP_004229306.1|//PREDICTED: crocetin glucoside glucosyltransferase-like [Solanum lycopersicum]
Solyc03g083810.2	783	0	21	5.39842	1.49871e-06	gi|970034291|ref|XP_015078463.1|//PREDICTED: serine/threonine-protein phosphatase 7 long form homolog [Solanum pennellii]
Solyc07g053330.1	1323	0	21	5.39842	1.49871e-06	gi|460396519|ref|XP_004243820.1|//PREDICTED: protein trichome birefringence-like 42 isoform X1 [Solanum lycopersicum]
Solyc07g045490.1	715	0	21	5.39842	1.49871e-06	gi|460396003|ref|XP_004243569.1|//PREDICTED: cytochrome b561 domain-containing protein At4g18260-like [Solanum lycopersicum]
Solyc02g079560.1	432	6	35	2.55043	1.52998e-06	gi|723678216|ref|XP_010317324.1|//PREDICTED: uncharacterized protein LOC101264093 [Solanum lycopersicum]
Solyc08g066720.1	1474	2	25	3.64996	1.54047e-06	gi|460399745|ref|XP_004245397.1|//PREDICTED: carotenoid 9,10(9',10')-cleavage dioxygenase 1-like [Solanum lycopersicum]
Solyc05g009000.2	1457	2	25	3.64996	1.54047e-06	gi|460386436|ref|XP_004238904.1|//PREDICTED: probable serine/threonine-protein kinase At1g18390 [Solanum lycopersicum]
BGI_novel_G000490	1278	48	106	1.14907	1.54437e-06	gi|460403486|ref|XP_004247221.1|//PREDICTED: PRA1 family protein F3-like [Solanum lycopersicum]
Solyc06g054640.1	762	31	80	1.37384	1.57937e-06	gi|970035093|ref|XP_015078877.1|//PREDICTED: uncharacterized protein LOC107022804 isoform X1 [Solanum pennellii];gi|970035095|ref|XP_015078878.1|//PREDICTED: uncharacterized protein LOC107022804 isoform X2 [Solanum pennellii]
Solyc12g096900.1	1143	1	22	4.46554	1.66882e-06	gi|460415352|ref|XP_004253023.1|//PREDICTED: protein PHLOEM PROTEIN 2-LIKE A8-like [Solanum lycopersicum]
Solyc03g119860.2	1348	4	30	2.913	1.78845e-06	gi|460379969|ref|XP_004235731.1|//PREDICTED: peptidyl-prolyl cis-trans isomerase CYP26-2, chloroplastic [Solanum lycopersicum]
Solyc05g025680.1	1875	9	41	2.19373	1.90046e-06	gi|460387843|ref|XP_004239582.1|//PREDICTED: respiratory burst oxidase homolog protein E-like [Solanum lycopersicum]
Solyc12g010700.1	1362	21	63	1.59107	1.98342e-06	gi|460412813|ref|XP_004251792.1|//PREDICTED: uncharacterized protein LOC101254875 isoform X1 [Solanum lycopersicum]
Solyc07g056280.2	1252	17	56	1.726	2.02047e-06	gi|525314395|ref|NP_001266266.1|//probable WRKY transcription factor 71-like [Solanum lycopersicum]
Solyc05g055190.1	3087	48	105	1.13539	2.11709e-06	gi|723703137|ref|XP_004240190.2|//PREDICTED: probable LRR receptor-like serine/threonine-protein kinase At1g34110 [Solanum lycopersicum]
Solyc11g007450.1	966	5.33	32.85	2.62979	2.11854e-06	gi|565404516|ref|XP_006367683.1|//PREDICTED: beta-D-glucosyl crocetin beta-1,6-glucosyltransferase-like [Solanum tuberosum]
Solyc05g054650.1	459	29	76	1.39605	2.12152e-06	gi|460388238|ref|XP_004239776.1|//PREDICTED: zinc finger protein ZAT11-like [Solanum lycopersicum]
Solyc06g054380.2	632	57	118	1.05586	2.13878e-06	gi|460390891|ref|XP_004241058.1|//PREDICTED: RNA-binding motif protein, Y chromosome, family 1 member B isoform X2 [Solanum lycopersicum]
BGI_novel_G000198	814	19.46	60.12	1.63344	2.18012e-06	gi|723674664|ref|XP_010316745.1|//PREDICTED: transcription initiation factor TFIID subunit 13-like isoform X1 [Solanum lycopersicum]
Solyc05g012230.2	1692	5	32	2.68418	2.21377e-06	gi|460386726|ref|XP_004239047.1|//PREDICTED: uncharacterized protein LOC101267310 [Solanum lycopersicum]
BGI_novel_G000689	809	5	32	2.68418	2.21377e-06	gi|971579238|ref|XP_015158916.1|//PREDICTED: E3 ubiquitin-protein ligase RNF13-like [Solanum tuberosum]
Solyc02g065280.2	1036	20	61	1.61492	2.2243e-06	gi|460375252|ref|XP_004233421.1|//PREDICTED: salicylic acid-binding protein 2 [Solanum lycopersicum]
BGI_novel_G000546	3961	51.19	109.41	1.10192	2.28305e-06	gi|970039077|ref|XP_015080876.1|//PREDICTED: zinc finger BED domain-containing protein RICESLEEPER 2-like [Solanum pennellii]
Solyc10g079810.1	243	3	27	3.17603	2.30523e-06	NA
Solyc06g061130.2	933	49	106	1.11932	2.44639e-06	gi|723710353|ref|XP_010322874.1|//PREDICTED: uncharacterized protein LOC101268479 isoform X2 [Solanum lycopersicum];gi|460392731|ref|XP_004241967.1|//PREDICTED: uncharacterized protein LOC101268479 isoform X1 [Solanum lycopersicum]
BGI_novel_G000178	749	34.78	84.59	1.28834	2.52522e-06	gi|460375188|ref|XP_004233389.1|//PREDICTED: uncharacterized protein LOC101250768 [Solanum lycopersicum]
Solyc05g056410.1	822	0	20.05	5.33164	2.53235e-06	gi|460387963|ref|XP_004239641.1|//PREDICTED: transcription factor TGA6-like [Solanum lycopersicum]
Solyc01g068410.2	1385	6	34	2.50861	2.56908e-06	gi|350535388|ref|NP_001234192.1|//auxin efflux facilitator SlPIN5 [Solanum lycopersicum]
Solyc09g072770.1	612	6	34	2.50861	2.56908e-06	gi|723731723|ref|XP_010326642.1|//PREDICTED: uncharacterized protein LOC104649359 [Solanum lycopersicum]
Solyc11g020990.1	1083	0	20	5.32804	2.60459e-06	gi|76446070|gb|ABA42906.1|//trypsin proteinase inhibitor precursor [Nicotiana rustica]
Solyc08g067170.1	933	32	80	1.32804	2.77706e-06	gi|723722870|ref|XP_004245402.2|//PREDICTED: uncharacterized protein LOC101253513 [Solanum lycopersicum]
Solyc07g062590.2	1657	29.57	76.01	1.36816	2.94452e-06	gi|460397420|ref|XP_004244265.1|//PREDICTED: probable beta-1,3-galactosyltransferase 14 [Solanum lycopersicum]
Solyc01g099920.2	977	1	21	4.39842	2.9756e-06	gi|460368813|ref|XP_004230259.1|//PREDICTED: uncharacterized protein LOC101259981 [Solanum lycopersicum]
Solyc10g006800.2	2164	38	89	1.23391	3.01669e-06	gi|460405631|ref|XP_004248279.1|//PREDICTED: cyclic nucleotide-gated ion channel 4-like [Solanum lycopersicum]
Solyc12g099140.1	903	11	44	2.00611	3.01778e-06	gi|460415172|ref|XP_004252934.1|//PREDICTED: transcription factor MYB108-like [Solanum lycopersicum]
Solyc08g075940.2	3879	4	29	2.86409	3.08538e-06	gi|723725810|ref|XP_010325603.1|//PREDICTED: DNA-directed RNA polymerases IV and V subunit 2-like isoform X1 [Solanum lycopersicum]
BGI_novel_G000543	2139	12.45	46.52	1.90781	3.37042e-06	gi|970039077|ref|XP_015080876.1|//PREDICTED: zinc finger BED domain-containing protein RICESLEEPER 2-like [Solanum pennellii]
Solyc04g014400.2	3669	45	99	1.14361	3.49416e-06	gi|723689219|ref|XP_010319234.1|//PREDICTED: LRR receptor-like serine/threonine-protein kinase FLS2 isoform X1 [Solanum lycopersicum]
Solyc06g053360.2	1560	28	73	1.38858	3.54338e-06	gi|460390753|ref|XP_004240989.1|//PREDICTED: protein ENHANCED DISEASE RESISTANCE 2-like [Solanum lycopersicum]
Solyc06g083220.2	1766	30	76	1.34714	3.77289e-06	gi|460393656|ref|XP_004242425.1|//PREDICTED: uncharacterized protein LOC101254004 [Solanum lycopersicum]
Solyc02g085290.2	814	14	49	1.81346	4.01223e-06	gi|723672239|ref|XP_010316365.1|//PREDICTED: maf-like protein DDB_G0281937 isoform X2 [Solanum lycopersicum];gi|698564196|ref|XP_009772915.1|//PREDICTED: maf-like protein DDB_G0281937 isoform X2 [Nicotiana sylvestris];gi|460373194|ref|XP_004232406.1|//PREDICTED: maf-like protein DDB_G0281937 isoform X1 [Solanum lycopersicum]
Solyc05g011890.1	1011	3	26	3.12158	4.0471e-06	gi|460386672|ref|XP_004239020.1|//PREDICTED: cytosolic sulfotransferase 12-like [Solanum lycopersicum]
Solyc07g065900.2	1296	3	26	3.12158	4.0471e-06	gi|840084522|ref|NP_001296956.1|//fructose-bisphosphate aldolase, cytoplasmic isozyme 1 [Solanum lycopersicum]
Solyc02g021350.2	1230	3	26	3.12158	4.0471e-06	gi|723667703|ref|XP_010315614.1|//PREDICTED: NAP1-related protein 1-like isoform X1 [Solanum lycopersicum]
Solyc04g072790.1	3213	3	26	3.12158	4.0471e-06	gi|460385657|ref|XP_004238519.1|//PREDICTED: probable cellulose synthase A catalytic subunit 3 [UDP-forming] [Solanum lycopersicum]
Solyc02g092110.2	546	6	33	2.46554	4.30166e-06	gi|807201070|ref|NP_001293109.1|//phytosulfokines 3 precursor [Solanum lycopersicum]
Solyc07g032390.1	686	6	33	2.46554	4.30166e-06	NA
Solyc05g047710.2	1787	51	107	1.07515	4.3769e-06	gi|723702683|ref|XP_004240281.2|//PREDICTED: synaptotagmin-5-like [Solanum lycopersicum]
Solyc01g089910.2	1648	0	19	5.25403	4.54157e-06	gi|460367751|ref|XP_004229734.1|//PREDICTED: flotillin-like protein 6 [Solanum lycopersicum]
Solyc02g077570.1	1128	0	19	5.25403	4.54157e-06	gi|565397459|ref|XP_006364311.1|//PREDICTED: MLO-like protein 12 [Solanum tuberosum]
Solyc01g010480.2	1871	0	19	5.25403	4.54157e-06	gi|460365015|ref|XP_004228401.1|//PREDICTED: protein TWIN LOV 1-like isoform X1 [Solanum lycopersicum]
Solyc01g009340.2	1447	11	43	1.97294	4.7795e-06	gi|723655054|ref|XP_010327634.1|//PREDICTED: protein IQ-DOMAIN 14-like [Solanum lycopersicum]
Solyc09g074780.2	1784	11	43	1.97294	4.7795e-06	gi|460404138|ref|XP_004247541.1|//PREDICTED: zinc finger protein NUTCRACKER-like [Solanum lycopersicum]
Solyc04g081770.2	1301	2	23	3.52967	4.86989e-06	gi|970021019|ref|XP_015071763.1|//PREDICTED: GDSL esterase/lipase EXL3-like [Solanum pennellii]
Solyc02g083520.2	693	2	23	3.52967	4.86989e-06	gi|350538485|ref|NP_001234345.1|//self-pruning G-box protein [Solanum lycopersicum]
BGI_novel_G000731	1653	7.22	35.38	2.29897	4.88433e-06	gi|723739970|ref|XP_010312357.1|//PREDICTED: probable protein S-acyltransferase 16 isoform X1 [Solanum lycopersicum]
Solyc12g044840.1	2226	28	72	1.36868	5.10107e-06	gi|460414023|ref|XP_004252374.1|//PREDICTED: inactive protein kinase SELMODRAFT_444075 [Solanum lycopersicum]
Solyc03g114480.2	1164	1	20	4.32804	5.31009e-06	gi|460380703|ref|XP_004236094.1|//PREDICTED: tetraspanin-8 [Solanum lycopersicum]
Solyc05g008120.2	795	32	78	1.29151	5.59068e-06	gi|460386308|ref|XP_004238841.1|//PREDICTED: chaperone protein dnaJ 6 [Solanum lycopersicum]
Solyc10g011700.2	915	30.78	76.06	1.31125	5.68631e-06	gi|460405968|ref|XP_004248446.1|//PREDICTED: uncharacterized protein LOC101248723 isoform X1 [Solanum lycopersicum]
Solyc05g021390.2	1626	24	65	1.44351	6.32255e-06	gi|460387252|ref|XP_004239296.1|//PREDICTED: beta-amyrin 28-oxidase [Solanum lycopersicum]
Solyc03g113480.1	576	5	30	2.59107	6.37866e-06	gi|460380861|ref|XP_004236172.1|//PREDICTED: uncharacterized protein LOC101265813 [Solanum lycopersicum]
Solyc03g111500.2	1907	21	60	1.52068	6.48962e-06	gi|723688151|ref|XP_010319046.1|//PREDICTED: B3 domain-containing protein Os01g0905400-like [Solanum lycopersicum]
Solyc01g068510.1	513	13	46	1.82923	6.69373e-06	gi|969999970|ref|XP_015085715.1|//PREDICTED: protein app1-like [Solanum pennellii]
Solyc11g006220.1	4581	13	46	1.82923	6.69373e-06	gi|723740622|ref|XP_004249919.2|//PREDICTED: myosin-11 [Solanum lycopersicum];gi|698510771|ref|XP_009800532.1|//PREDICTED: myosin-11-like isoform X1 [Nicotiana sylvestris]
BGI_novel_G000341	1807	0	18.26	5.19672	6.87872e-06	gi|565371114|ref|XP_006352156.1|//PREDICTED: proteinaceous RNase P 1, chloroplastic/mitochondrial-like isoform X1 [Solanum tuberosum]
Solyc05g013560.2	485	37	85	1.20604	6.90331e-06	gi|697120887|ref|XP_009614414.1|//PREDICTED: uncharacterized protein LOC104107349 isoform X1 [Nicotiana tomentosiformis]
Solyc01g110650.2	497	3	25	3.065	7.08181e-06	gi|971539159|ref|XP_015160667.1|//PREDICTED: DNA mismatch repair protein MLH3 isoform X7 [Solanum tuberosum];gi|723673098|ref|XP_010316480.1|//PREDICTED: uncharacterized protein LOC101258812 isoform X6 [Solanum lycopersicum]
Solyc09g066250.1	405	3	25	3.065	7.08181e-06	gi|460403502|ref|XP_004247229.1|//PREDICTED: transcriptional regulator SUPERMAN-like [Solanum lycopersicum]
Solyc01g097400.1	828	3	25	3.065	7.08181e-06	gi|723662029|ref|XP_004231233.2|//PREDICTED: putative calcium-transporting ATPase 13, plasma membrane-type [Solanum lycopersicum]
Solyc08g081460.1	1108	38.31	86.84	1.18675	7.18489e-06	gi|723724225|ref|XP_010325386.1|//PREDICTED: uncharacterized protein LOC101248125 [Solanum lycopersicum]
BGI_novel_G000717	948	20	58	1.54216	7.38588e-06	gi|723729488|ref|XP_010326238.1|//PREDICTED: uncharacterized protein LOC104649190 [Solanum lycopersicum]
BGI_novel_G000281	1408	14	47.53	1.76952	7.58736e-06	gi|969999105|ref|XP_015080794.1|//PREDICTED: uncharacterized protein LOC107024343 [Solanum pennellii]
Solyc03g111120.2	1031	7	34	2.28621	7.71572e-06	gi|460381212|ref|XP_004236346.1|//PREDICTED: malate synthase, glyoxysomal [Solanum lycopersicum]
Solyc06g034030.2	1218	0	18	5.17603	7.95718e-06	gi|971569463|ref|XP_015169157.1|//PREDICTED: transcription factor MYB1R1-like [Solanum tuberosum]
Solyc03g096380.2	1642	0	18	5.17603	7.95718e-06	gi|350536429|ref|NP_001233990.1|//proline transporter 2 [Solanum lycopersicum]
BGI_novel_G000065	313	0	18	5.17603	7.95718e-06	gi|130582|sp|P10978.1|POLX_TOBAC//RecName: Full=Retrovirus-related Pol polyprotein from transposon TNT 1-94; Includes: RecName: Full=Protease; Includes: RecName: Full=Reverse transcriptase; Includes: RecName: Full=Endonuclease
Solyc01g094080.2	1765	34	80	1.24057	8.06428e-06	gi|460370679|ref|XP_004231178.1|//PREDICTED: cytochrome P450 704C1-like isoform X1 [Solanum lycopersicum]
Solyc01g100160.2	942	26.31	67.91	1.37412	8.5098e-06	gi|970002697|ref|XP_015062103.1|//PREDICTED: protein DEHYDRATION-INDUCED 19 homolog 3 [Solanum pennellii]
Solyc03g112730.2	2230	2	22	3.46554	8.65642e-06	gi|970016331|ref|XP_015069267.1|//PREDICTED: cysteine-rich receptor-like protein kinase 1 [Solanum pennellii]
Solyc01g066150.1	818	2	22	3.46554	8.65642e-06	gi|970000578|ref|XP_015088971.1|//PREDICTED: crocetin glucosyltransferase, chloroplastic-like [Solanum pennellii]
Solyc02g070070.1	1596	2	22	3.46554	8.65642e-06	gi|723675930|ref|XP_004233152.2|//PREDICTED: tetrahydrocannabinolic acid synthase-like [Solanum lycopersicum]
Solyc04g073980.2	2190	2	22	3.46554	8.65642e-06	gi|723694273|ref|XP_004238523.2|//PREDICTED: pumilio homolog 2-like [Solanum lycopersicum]
Solyc06g069070.1	285	4	27	2.76099	9.11679e-06	gi|460392057|ref|XP_004241634.1|//PREDICTED: non-specific lipid-transfer protein 2-like [Solanum lycopersicum]
Solyc09g065910.1	464	4	27	2.76099	9.11679e-06	gi|970053522|ref|XP_015088399.1|//PREDICTED: photosystem II reaction center W protein, chloroplastic-like [Solanum pennellii];gi|460403473|ref|XP_004247215.1|//PREDICTED: photosystem II reaction center W protein, chloroplastic-like [Solanum lycopersicum]
Solyc09g064390.2	932	0	17.74	5.15504	9.19955e-06	gi|984880714|ref|NP_001306177.1|//tetratricopeptide repeat protein [Solanum lycopersicum]
Solyc08g061890.2	2066	41	90	1.14041	9.35805e-06	gi|723722137|ref|XP_010325009.1|//PREDICTED: E3 ubiquitin-protein ligase RBBP6-like isoform X2 [Solanum lycopersicum];gi|723722131|ref|XP_010325007.1|//PREDICTED: E3 ubiquitin-protein ligase RBBP6-like isoform X1 [Solanum lycopersicum]
Solyc04g051560.1	1341	0	17.69	5.15097	9.45477e-06	gi|723692392|ref|XP_010319794.1|//PREDICTED: uncharacterized protein LOC101246131 [Solanum lycopersicum]
Solyc09g098000.2	1098	1	19	4.25403	9.48178e-06	gi|723733461|ref|XP_010326944.1|//PREDICTED: auxin-induced protein PCNT115-like [Solanum lycopersicum]
Solyc07g005070.1	1056	1	19	4.25403	9.48178e-06	gi|970039677|ref|XP_015081175.1|//PREDICTED: collagen alpha chain-like [Solanum pennellii]
Solyc10g074730.1	684	39	87	1.16365	9.48983e-06	gi|460407146|ref|XP_004249017.1|//PREDICTED: uncharacterized protein LOC101256532 [Solanum lycopersicum]
Solyc05g010780.1	1668	0	17.63	5.14607	9.7805e-06	gi|723698357|ref|XP_010320829.1|//PREDICTED: putative pentatricopeptide repeat-containing protein At1g13630 isoform X2 [Solanum lycopersicum]
Solyc04g005200.2	977	36.51	83.12	1.19301	1.00333e-05	gi|723690789|ref|XP_010319488.1|//PREDICTED: protein PHYLLO, chloroplastic isoform X2 [Solanum lycopersicum]
Solyc12g007300.1	708	46	97	1.08246	1.01987e-05	gi|460412471|ref|XP_004251622.1|//PREDICTED: uncharacterized protein LOC101254974 [Solanum lycopersicum]
BGI_novel_G000534	922	17	52	1.61908	1.06004e-05	NA
Solyc07g051940.2	1835	5	29	2.54216	1.07506e-05	gi|343409100|gb|AEM23830.1|//sesquiterpene synthase [Solanum habrochaites]
BGI_novel_G000840	2246	20	57	1.51707	1.08921e-05	gi|970038245|ref|XP_015080461.1|//PREDICTED: GPI mannosyltransferase 3 [Solanum pennellii]
Solyc10g007050.2	1073	32	76	1.25403	1.10896e-05	gi|460405593|ref|XP_004248260.1|//PREDICTED: probable bifunctional methylthioribulose-1-phosphate dehydratase/enolase-phosphatase E1 1 [Solanum lycopersicum]
Solyc05g015850.2	802	38	85	1.16757	1.11908e-05	gi|460387126|ref|XP_004239240.1|//PREDICTED: probable WRKY transcription factor 75 [Solanum lycopersicum]
Solyc01g108040.1	1351	11.55	42.05	1.87032	1.17098e-05	gi|969999384|ref|XP_015082630.1|//PREDICTED: GATA transcription factor 26-like [Solanum pennellii];gi|970003388|ref|XP_015062464.1|//PREDICTED: dynamin-related protein 3B-like [Solanum pennellii]
Solyc01g057000.2	767	11	41	1.90423	1.18237e-05	gi|983616472|ref|NP_001306106.1|//universal stress protein isoform 1 [Solanum lycopersicum]
Solyc12g096100.1	582	3	24	3.00611	1.22978e-05	gi|460415476|ref|XP_004253084.1|//PREDICTED: protein PAM68, chloroplastic [Solanum lycopersicum]
Solyc03g007560.2	2063	0	17.21	5.11128	1.23621e-05	gi|723679227|ref|XP_010317493.1|//PREDICTED: LOW QUALITY PROTEIN: crooked neck-like protein 1 [Solanum lycopersicum]
BGI_novel_G000066	517	19	54.89	1.53665	1.29356e-05	gi|723693309|ref|XP_010319967.1|//PREDICTED: uncharacterized protein LOC104647090 [Solanum lycopersicum]
Solyc08g062220.2	1625	15	48	1.68418	1.3167e-05	gi|460399057|ref|XP_004245060.1|//PREDICTED: UDP-glycosyltransferase 74F2-like [Solanum lycopersicum]
Solyc10g081490.1	813	0	17	5.09357	1.39199e-05	gi|959092682|ref|NP_001304303.1|//myb-related protein 306-like [Solanum lycopersicum]
Solyc07g045030.2	1383	0	17	5.09357	1.39199e-05	gi|723716331|ref|XP_010323924.1|//PREDICTED: transcription factor JUNGBRUNNEN 1-like isoform X1 [Solanum lycopersicum];gi|723716333|ref|XP_004243883.2|//PREDICTED: transcription factor JUNGBRUNNEN 1-like isoform X2 [Solanum lycopersicum]
Solyc04g064730.1	452	0	17	5.09357	1.39199e-05	gi|565369710|ref|XP_006351477.1|//PREDICTED: ribonuclease J [Solanum tuberosum]
BGI_novel_G000185	279	0	17	5.09357	1.39199e-05	gi|15144516|gb|AAK84483.1|//putative copia-like polyprotein [Solanum lycopersicum]
BGI_novel_G000239	487	0	17	5.09357	1.39199e-05	gi|590649404|ref|XP_007032400.1|//DNA/RNA polymerases superfamily protein [Theobroma cacao]
Solyc08g074530.1	2976	0	17	5.09357	1.39199e-05	gi|970050226|ref|XP_015086631.1|//PREDICTED: uncharacterized protein LOC107029705 [Solanum pennellii]
Solyc07g052370.2	1562	0	17	5.09357	1.39199e-05	gi|460395804|ref|XP_004243471.1|//PREDICTED: premnaspirodiene oxygenase-like [Solanum lycopersicum]
Solyc01g110900.1	303	0	16.98	5.09187	1.40766e-05	gi|969999483|ref|XP_015083284.1|//PREDICTED: auxin-induced protein 15A-like [Solanum pennellii]
Solyc11g010320.1	558	26	66	1.35006	1.41463e-05	gi|460410197|ref|XP_004250517.1|//PREDICTED: uncharacterized protein LOC101261189 [Solanum lycopersicum]
BGI_novel_G000318	945	23.16	61.36	1.41177	1.47852e-05	gi|460381729|ref|XP_004236595.1|//PREDICTED: glycine-rich RNA-binding protein 4, mitochondrial-like [Solanum lycopersicum]
Solyc06g064560.2	1023	2	21	3.39842	1.53002e-05	gi|970034760|ref|XP_015078707.1|//PREDICTED: uncharacterized protein LOC107022624 isoform X2 [Solanum pennellii]
Solyc02g069810.1	1389	2	21	3.39842	1.53002e-05	gi|723676026|ref|XP_010316961.1|//PREDICTED: uncharacterized protein LOC101265200 isoform X1 [Solanum lycopersicum]
Solyc03g045070.1	1383	2	21	3.39842	1.53002e-05	gi|350535841|ref|NP_001234216.1|//ammonium transporter 1 member 3 [Solanum lycopersicum]
Solyc08g080040.2	1810	32	75	1.23493	1.55499e-05	gi|723724617|ref|XP_010325438.1|//PREDICTED: LOW QUALITY PROTEIN: leucoanthocyanidin dioxygenase-like [Solanum lycopersicum];gi|970045989|ref|XP_015084486.1|//PREDICTED: leucoanthocyanidin dioxygenase [Solanum pennellii]
Solyc08g008660.2	1333	4	26	2.70655	1.55543e-05	gi|460398219|ref|XP_004244660.1|//PREDICTED: NAC domain-containing protein 66-like [Solanum lycopersicum]
Solyc03g095550.1	822	4	26	2.70655	1.55543e-05	gi|460379398|ref|XP_004235449.1|//PREDICTED: methylesterase 17-like [Solanum lycopersicum]
Solyc01g007540.2	683	4	26	2.70655	1.55543e-05	gi|902575089|gb|AKR81165.1|//cytochrome b6/f complex subunit IV (plastid) [Freycinetia banksii]
Solyc01g090210.2	1383	50	101	1.02046	1.69121e-05	gi|460367770|ref|XP_004229743.1|//PREDICTED: uncharacterized protein LOC101256519 [Solanum lycopersicum]
Solyc01g108520.1	948	1	18	4.17603	1.69334e-05	gi|723665568|ref|XP_010315268.1|//PREDICTED: 2-hydroxyisoflavanone dehydratase-like [Solanum lycopersicum]
Solyc04g007170.2	618	1	18	4.17603	1.69334e-05	gi|970020447|ref|XP_015071454.1|//PREDICTED: ethylene-responsive transcription factor ERF119-like [Solanum pennellii]
Solyc06g048800.1	1154	27	67	1.31731	1.73113e-05	gi|723682236|ref|XP_010318024.1|//PREDICTED: soluble starch synthase 1, chloroplastic/amyloplastic isoform X2 [Solanum lycopersicum];gi|970034536|ref|XP_015078596.1|//PREDICTED: uncharacterized protein LOC107022511 [Solanum pennellii]
Solyc12g094660.1	2958	41	88	1.10799	1.7453e-05	gi|723753706|ref|XP_004253120.2|//PREDICTED: putative inactive disease susceptibility protein LOV1 [Solanum lycopersicum]
Solyc11g006140.1	1788	5	28	2.49153	1.806e-05	gi|723740615|ref|XP_010312494.1|//PREDICTED: uncharacterized protein LOC104644449 [Solanum lycopersicum]
BGI_novel_G000265	1192	5	28	2.49153	1.806e-05	gi|113205323|gb|AAT38747.2|//Polyprotein, putative [Solanum demissum]
Solyc10g009270.2	1295	5	28	2.49153	1.806e-05	gi|460405262|ref|XP_004248095.1|//PREDICTED: transcription factor MYC2-like [Solanum lycopersicum]
Solyc03g083770.1	603	19	54	1.51307	1.83137e-05	gi|460378347|ref|XP_004234934.1|//PREDICTED: 21 kDa protein-like [Solanum lycopersicum]
Solyc02g080950.1	2262	0	16.46	5.047	1.8878e-05	gi|723673778|ref|XP_004232691.2|//PREDICTED: pentatricopeptide repeat-containing protein At4g04370 [Solanum lycopersicum]
Solyc03g065250.2	2281	24	62	1.37534	1.9127e-05	gi|460378168|ref|XP_004234847.1|//PREDICTED: protein ECERIFERUM 1-like [Solanum lycopersicum]
BGI_novel_G000212	657	0	16.38	5.03997	1.97566e-05	gi|565347548|ref|XP_006340787.1|//PREDICTED: DNA-directed RNA polymerase II subunit 1 [Solanum tuberosum]
BGI_novel_G000542	1034	9	36	2.00611	2.03609e-05	gi|697190238|ref|XP_009604179.1|//PREDICTED: uncharacterized protein LOC104099018 [Nicotiana tomentosiformis]
Solyc08g078590.1	846	9	36	2.00611	2.03609e-05	gi|460401280|ref|XP_004246154.1|//PREDICTED: zinc finger protein ZAT1-like [Solanum lycopersicum]
Solyc01g107070.2	904	8	34	2.09357	2.07362e-05	gi|565358983|ref|XP_006346302.1|//PREDICTED: uncharacterized acetyltransferase At3g50280-like [Solanum tuberosum]
Solyc11g066880.1	297	3	23	2.94471	2.13817e-05	gi|525314377|ref|NP_001266262.1|//putative phytosulfokines 6-like precursor [Solanum lycopersicum]
Solyc01g103120.2	1169	20.49	56.03	1.45739	2.15383e-05	gi|460369139|ref|XP_004230421.1|//PREDICTED: dynamin-2A [Solanum lycopersicum]
BGI_novel_G000104	1124	23	60	1.38944	2.21978e-05	gi|697133151|ref|XP_009620624.1|//PREDICTED: NHP2-like protein 1 isoform X2 [Nicotiana tomentosiformis]
Solyc00g289230.1	1593	25	63	1.33953	2.35812e-05	gi|971571554|ref|XP_015169723.1|//PREDICTED: uncharacterized protein LOC102598425 [Solanum tuberosum];gi|723754909|ref|XP_004253524.2|//PREDICTED: G-type lectin S-receptor-like serine/threonine-protein kinase At4g03230, partial [Solanum lycopersicum]
Solyc03g098190.2	1101	25	63	1.33953	2.35812e-05	gi|460379259|ref|XP_004235381.1|//PREDICTED: NAC domain-containing protein 86 isoform X2 [Solanum lycopersicum];gi|723684006|ref|XP_010318339.1|//PREDICTED: NAC domain-containing protein 86 isoform X1 [Solanum lycopersicum]
Solyc12g036560.1	659	13	43	1.73193	2.44203e-05	gi|970067443|ref|XP_015060813.1|//PREDICTED: probable glutathione S-transferase [Solanum pennellii]
Solyc07g044800.2	1641	0	16	5.00611	2.44989e-05	gi|971582846|ref|XP_015159862.1|//PREDICTED: probable disease resistance protein At4g27220 [Solanum tuberosum]
Solyc01g097370.1	1431	0	16	5.00611	2.44989e-05	gi|460368491|ref|XP_004230099.1|//PREDICTED: ammonium transporter 3 member 1-like [Solanum lycopersicum]
Solyc11g069210.1	867	0	16	5.00611	2.44989e-05	gi|723745743|ref|XP_004251399.2|//PREDICTED: uncharacterized protein LOC101249148 isoform X1 [Solanum lycopersicum]
Solyc04g014640.1	1026	0	16	5.00611	2.44989e-05	gi|723722600|ref|XP_004245149.2|//PREDICTED: uncharacterized protein LOC101249475 [Solanum lycopersicum];gi|970028927|ref|XP_015075788.1|//PREDICTED: LOW QUALITY PROTEIN: serine/threonine-protein phosphatase 7 long form homolog [Solanum pennellii]
BGI_novel_G000010	382	0	16	5.00611	2.44989e-05	gi|315937172|gb|ADU56212.1|//gag-pol polyprotein [Solanum lycopersicum]
Solyc11g011290.1	1914	0	16	5.00611	2.44989e-05	gi|723743105|ref|XP_004250188.2|//PREDICTED: uncharacterized protein LOC101259106 [Solanum lycopersicum]
Solyc08g062370.2	565	0	16	5.00611	2.44989e-05	gi|723722217|ref|XP_010325018.1|//PREDICTED: thebaine 6-O-demethylase-like [Solanum lycopersicum]
BGI_novel_G000706	791	0	16	5.00611	2.44989e-05	gi|723678039|ref|XP_010317280.1|//PREDICTED: uncharacterized protein LOC104646002 [Solanum lycopersicum]
Solyc05g009230.1	825	0	16	5.00611	2.44989e-05	gi|723697903|ref|XP_004239413.2|//PREDICTED: transcription factor MYB108 [Solanum lycopersicum]
Solyc11g032060.1	1224	0	16	5.00611	2.44989e-05	gi|723743532|ref|XP_010312984.1|//PREDICTED: GDSL esterase/lipase At1g71691-like [Solanum lycopersicum]
Solyc03g007250.1	693	41.03	86.93	1.08928	2.45609e-05	gi|953266482|ref|NP_001304069.1|//cyclic nucleotide-gated ion channel 1 [Solanum lycopersicum]
Solyc03g005570.2	1308	46	94	1.03713	2.49589e-05	gi|460376508|ref|XP_004234040.1|//PREDICTED: myb-related protein Myb4 [Solanum lycopersicum]
BGI_novel_G000300	1511	9.24	35.97	1.96694	2.55295e-05	gi|971567230|ref|XP_015168553.1|//PREDICTED: uncharacterized protein LOC107062425 [Solanum tuberosum]
Solyc03g112320.2	1824	31	72	1.22184	2.55304e-05	gi|460381033|ref|XP_004236257.1|//PREDICTED: ferric reduction oxidase 8, mitochondrial [Solanum lycopersicum]
Solyc04g014730.2	1659	31	72	1.22184	2.55304e-05	gi|723690958|ref|XP_010319529.1|//PREDICTED: fumarylacetoacetase-like [Solanum lycopersicum]
Solyc06g075130.2	2350	4	25	2.64996	2.64916e-05	gi|723707403|ref|XP_010322400.1|//PREDICTED: protein ENHANCED DISEASE RESISTANCE 2-like [Solanum lycopersicum]
Solyc10g076970.1	1115	12	41	1.7787	2.66278e-05	gi|723740110|ref|XP_010312392.1|//PREDICTED: uncharacterized protein LOC104644421 [Solanum lycopersicum];gi|970050226|ref|XP_015086631.1|//PREDICTED: uncharacterized protein LOC107029705 [Solanum pennellii]
Solyc05g053150.1	690	12	41	1.7787	2.66278e-05	gi|460389149|ref|XP_004240221.1|//PREDICTED: transcription factor MYB24-like [Solanum lycopersicum]
Solyc06g074760.1	2301	12	41	1.7787	2.66278e-05	gi|723707505|ref|XP_010322416.1|//PREDICTED: uncharacterized protein LOC101261337 isoform X1 [Solanum lycopersicum]
Solyc01g098740.2	1701	2	20	3.32804	2.70318e-05	gi|460368642|ref|XP_004230174.1|//PREDICTED: pto-interacting protein 1 [Solanum lycopersicum]
Solyc01g066510.1	3360	26	64	1.30567	2.87189e-05	gi|723658269|ref|XP_010321425.1|//PREDICTED: protein GAMETE EXPRESSED 2 isoform X2 [Solanum lycopersicum];gi|723658266|ref|XP_010321420.1|//PREDICTED: protein GAMETE EXPRESSED 2 isoform X1 [Solanum lycopersicum]
Solyc00g136560.2	636	11	39	1.83208	2.8785e-05	gi|460416260|ref|XP_004253464.1|//PREDICTED: dehydrodolichyl diphosphate synthase 2-like [Solanum lycopersicum]
BGI_novel_G000489	467	5	27	2.43907	3.01663e-05	gi|971579743|ref|XP_015159046.1|//PREDICTED: uncharacterized protein LOC107058170 [Solanum tuberosum]
Solyc05g009960.2	1058	5	27	2.43907	3.01663e-05	gi|460387519|ref|XP_004239424.1|//PREDICTED: clavaminate synthase-like protein At3g21360 [Solanum lycopersicum]
Solyc05g016180.2	962	5	27	2.43907	3.01663e-05	gi|971578596|ref|XP_015158764.1|//PREDICTED: uncharacterized protein LOC107058020 [Solanum tuberosum]
Solyc08g061930.2	1889	18	51	1.50861	3.0763e-05	gi|525314155|ref|NP_001266216.1|//cytokinin oxidase/dehydrogenase-like [Solanum lycopersicum]
BGI_novel_G000244	1005	4	24.7	2.63255	3.1027e-05	gi|565373534|ref|XP_006353326.1|//PREDICTED: F-box/LRR-repeat protein At3g48880-like [Solanum tuberosum]
Solyc09g008660.2	1753	23	59	1.36519	3.18873e-05	gi|460402813|ref|XP_004246905.1|//PREDICTED: protein CHUP1, chloroplastic [Solanum lycopersicum]
Solyc03g095900.2	1611	9	35	1.96547	3.22497e-05	gi|798951781|ref|NP_001233961.2|//ethylene-responsive protein E8-6 [Solanum lycopersicum]
Solyc03g119880.2	511	9	35	1.96547	3.22497e-05	gi|970016726|ref|XP_015069473.1|//PREDICTED: LOW QUALITY PROTEIN: mavicyanin [Solanum pennellii]
Solyc06g065430.2	1468	39	83	1.09574	3.32204e-05	gi|460392435|ref|XP_004241821.1|//PREDICTED: beta-amyrin 28-oxidase-like [Solanum lycopersicum]
Solyc04g010010.1	1665	14	44	1.65818	3.34957e-05	gi|723689522|ref|XP_010319276.1|//PREDICTED: probable ubiquitin-conjugating enzyme E2 24 [Solanum lycopersicum]
Solyc01g056800.1	492	0	15.42	4.95284	3.40144e-05	gi|723657337|ref|XP_010319570.1|//PREDICTED: probable glycosyltransferase At5g03795 [Solanum lycopersicum]
Solyc06g050970.1	3327	3.52	23.39	2.73835	3.43048e-05	gi|970007211|ref|XP_015064479.1|//PREDICTED: uncharacterized protein LOC107009648 [Solanum pennellii]
Solyc05g005540.2	2168	17	49	1.53335	3.50455e-05	gi|822885198|ref|NP_001296190.1|//polygalacturonase non-catalytic subunit AroGP3 precursor [Solanum lycopersicum]
Solyc06g069740.1	558	3	22	2.88058	3.69539e-05	gi|460393146|ref|XP_004242172.1|//PREDICTED: probable calcium-binding protein CML30 [Solanum lycopersicum]
Solyc02g076960.2	805	5.1	26.71	2.39492	3.91295e-05	gi|723678245|ref|XP_010317330.1|//PREDICTED: uncharacterized protein LOC101251741 [Solanum lycopersicum]
Solyc06g063180.1	2910	16	47	1.5607	3.98393e-05	gi|723710022|ref|XP_004241863.2|//PREDICTED: glutamate receptor 2.8-like [Solanum lycopersicum]
Solyc01g100980.2	1905	34	75	1.14746	4.13392e-05	gi|460368977|ref|XP_004230341.1|//PREDICTED: polygalacturonase At1g48100 isoform X2 [Solanum lycopersicum];gi|723663312|ref|XP_010313757.1|//PREDICTED: polygalacturonase At1g48100 isoform X1 [Solanum lycopersicum]
Solyc08g079140.1	447	0	15	4.913	4.3269e-05	gi|723724877|ref|XP_010325465.1|//PREDICTED: auxin-induced protein X10A-like [Solanum lycopersicum]
Solyc06g072670.2	1202	0	15	4.913	4.3269e-05	gi|460391684|ref|XP_004241449.1|//PREDICTED: 11-beta-hydroxysteroid dehydrogenase 1B-like [Solanum lycopersicum]
Solyc05g054870.2	909	0	15	4.913	4.3269e-05	gi|723701363|ref|XP_010321364.1|//PREDICTED: U4/U6 small nuclear ribonucleoprotein Prp3-like [Solanum lycopersicum]
Solyc05g005810.2	1354	0	15	4.913	4.3269e-05	gi|460385996|ref|XP_004238686.1|//PREDICTED: uncharacterized protein LOC101257467 [Solanum lycopersicum]
Solyc01g094320.2	1079	0	15	4.913	4.3269e-05	gi|675269456|ref|NP_001288583.1|//LIM domain-containing protein PLIM2a [Solanum lycopersicum]
Solyc02g062750.2	1706	0	15	4.913	4.3269e-05	gi|460376369|ref|XP_004233971.1|//PREDICTED: sugar transporter ERD6-like 6 [Solanum lycopersicum]
Solyc01g006620.2	2351	0	15	4.913	4.3269e-05	gi|460365465|ref|XP_004228622.1|//PREDICTED: multiple C2 and transmembrane domain-containing protein 1-like [Solanum lycopersicum]
Solyc05g008950.2	2652	0	15	4.913	4.3269e-05	gi|460386430|ref|XP_004238901.1|//PREDICTED: probable serine/threonine-protein kinase At1g18390 [Solanum lycopersicum]
Solyc11g039940.1	492	4	24.06	2.59467	4.35469e-05	gi|133711804|gb|ABO36622.1|//copia LTR rider [Solanum lycopersicum]
Solyc06g083020.1	1497	46	92	1.00611	4.45872e-05	gi|723711554|ref|XP_010323102.1|//PREDICTED: serine carboxypeptidase-like 20 [Solanum lycopersicum]
Solyc03g044420.1	688	11	38	1.7946	4.46133e-05	NA
Solyc01g016380.2	1335	9	34.28	1.93548	4.48669e-05	gi|723654430|ref|XP_004228795.2|//PREDICTED: protein trichome birefringence-like [Solanum lycopersicum]
Solyc01g098670.1	1303	4	24	2.59107	4.49586e-05	gi|723662496|ref|XP_010312529.1|//PREDICTED: kinesin-1-like protein PSS1 isoform X1 [Solanum lycopersicum];gi|460368632|ref|XP_004230169.1|//PREDICTED: kinesin-1-like protein PSS1 isoform X2 [Solanum lycopersicum]
Solyc10g055470.1	2490	15	45	1.59107	4.49802e-05	gi|460406409|ref|XP_004248657.1|//PREDICTED: beta-galactosidase 13-like [Solanum lycopersicum]
Solyc03g094040.2	974	39	82	1.07826	4.50852e-05	gi|970014598|ref|XP_015068294.1|//PREDICTED: polyadenylate-binding protein 1-like [Solanum pennellii];gi|723683220|ref|XP_010318203.1|//PREDICTED: polyadenylate-binding protein 2-like [Solanum lycopersicum]
Solyc04g077360.2	2527	8.36	33	1.987	4.60176e-05	gi|723694987|ref|XP_010320278.1|//PREDICTED: G-type lectin S-receptor-like serine/threonine-protein kinase At4g27290 [Solanum lycopersicum]
Solyc03g121900.1	321	2	19	3.25403	4.77325e-05	gi|723684874|ref|XP_010318493.1|//PREDICTED: putative lipid-transfer protein DIR1 [Solanum lycopersicum]
Solyc03g116050.1	1554	35	76	1.12475	4.78868e-05	gi|970015997|ref|XP_015069086.1|//PREDICTED: pre-mRNA-splicing factor CWC22 homolog [Solanum pennellii]
Solyc01g006360.2	2582	0	14.79	4.89266	4.87752e-05	gi|723655809|ref|XP_010315995.1|//PREDICTED: callose synthase 9 [Solanum lycopersicum]
Solyc12g044900.1	2361	27	64	1.25122	4.88586e-05	gi|460414027|ref|XP_004252376.1|//PREDICTED: protein ROOT HAIR DEFECTIVE 3-like isoform X1 [Solanum lycopersicum]
Solyc02g070420.2	1007	29	67	1.21422	4.93869e-05	gi|460374664|ref|XP_004233130.1|//PREDICTED: uncharacterized protein LOC101250075 [Solanum lycopersicum]
Solyc01g044340.2	720	20	53	1.4121	4.97639e-05	gi|460366165|ref|XP_004228962.1|//PREDICTED: probable E3 ubiquitin-protein ligase ARI7 [Solanum lycopersicum]
Solyc06g070950.1	2676	5	26	2.38462	5.02731e-05	gi|460393138|ref|XP_004242168.1|//PREDICTED: ABC transporter A family member 7-like isoform X1 [Solanum lycopersicum]
Solyc07g052480.2	2273	5	26	2.38462	5.02731e-05	gi|922959962|ref|NP_001233878.2|//isocitrate lyase [Solanum lycopersicum]
Solyc06g074140.1	1263	9	34	1.92364	5.09192e-05	gi|460391451|ref|XP_004241334.1|//PREDICTED: E3 ubiquitin-protein ligase PUB24-like [Solanum lycopersicum]
Solyc08g081650.1	2727	8	32	2.00611	5.3074e-05	gi|698558247|ref|XP_009771233.1|//PREDICTED: uncharacterized protein LOC104221795 [Nicotiana sylvestris]
Solyc01g100640.2	1128	7	30	2.10564	5.39409e-05	gi|57339044|gb|AAR14052.2|//catalase [Solanum tuberosum];gi|565347640|ref|XP_006340832.1|//PREDICTED: catalase isozyme 2 [Solanum tuberosum]
Solyc03g058940.2	509	7	29.99	2.10516	5.42097e-05	gi|723681794|ref|XP_010317940.1|//PREDICTED: hypersensitive-induced response protein 2-like [Solanum lycopersicum]
BGI_novel_G000248	954	1	16	4.00611	5.42762e-05	gi|723728935|ref|XP_010326108.1|//PREDICTED: uncharacterized protein LOC104649108 [Solanum lycopersicum]
Solyc04g072070.2	922	1	16	4.00611	5.42762e-05	gi|460384281|ref|XP_004237841.1|//PREDICTED: probable WRKY transcription factor 51 [Solanum lycopersicum]
Solyc11g072130.1	687	1	16	4.00611	5.42762e-05	gi|460412099|ref|XP_004251440.1|//PREDICTED: feruloyl CoA ortho-hydroxylase 2-like [Solanum lycopersicum]
Solyc06g071930.1	204	1	16	4.00611	5.42762e-05	gi|565361311|ref|XP_006347400.1|//PREDICTED: uncharacterized protein LOC102605400 [Solanum tuberosum]
Solyc06g007820.1	495	1	16	4.00611	5.42762e-05	gi|970033692|ref|XP_015078147.1|//PREDICTED: LOW QUALITY PROTEIN: pentatricopeptide repeat-containing protein At4g31850, chloroplastic-like [Solanum pennellii]
BGI_novel_G000192	1997	38.08	79.98	1.07671	5.57231e-05	gi|565400094|ref|XP_006365567.1|//PREDICTED: tobamovirus multiplication protein 1 [Solanum tuberosum]
Solyc04g077170.2	827	24	59	1.30379	5.58144e-05	gi|460384711|ref|XP_004238053.1|//PREDICTED: EPIDERMAL PATTERNING FACTOR-like protein 2 [Solanum lycopersicum]
Solyc01g110140.2	778	13	41	1.66322	5.64918e-05	gi|460371199|ref|XP_004231430.1|//PREDICTED: protein SHI RELATED SEQUENCE 1 isoform X1 [Solanum lycopersicum]
Solyc04g049390.2	1253	0	14.47	4.8611	5.85819e-05	gi|460383672|ref|XP_004237543.1|//PREDICTED: uncharacterized aarF domain-containing protein kinase At1g79600, chloroplastic [Solanum lycopersicum]
Solyc06g062750.2	1223	39	81	1.06055	6.10391e-05	gi|460392551|ref|XP_004241879.1|//PREDICTED: uncharacterized protein LOC101267031 [Solanum lycopersicum]
Solyc04g074420.1	270	39	81	1.06055	6.10391e-05	gi|565395285|ref|XP_006363272.1|//PREDICTED: protein EXORDIUM-like [Solanum tuberosum]
Solyc05g055400.2	1806	3	21	2.81346	6.3965e-05	gi|460388119|ref|XP_004239717.1|//PREDICTED: cytochrome P450 77A2 [Solanum lycopersicum]
Solyc06g036530.1	1047	0	14.25	4.839	6.65215e-05	gi|723705025|ref|XP_010321976.1|//PREDICTED: uncharacterized protein LOC104647851 [Solanum lycopersicum]
Solyc10g081770.1	1689	15	44	1.55865	6.72833e-05	gi|460407920|ref|XP_004249397.1|//PREDICTED: uncharacterized protein LOC101245600 [Solanum lycopersicum]
Solyc03g119630.2	577	29	66	1.19252	6.88856e-05	gi|460380178|ref|XP_004235835.1|//PREDICTED: uncharacterized protein LOC101263098 isoform X1 [Solanum lycopersicum];gi|723685598|ref|XP_010318606.1|//PREDICTED: uncharacterized protein LOC101263098 isoform X2 [Solanum lycopersicum]
BGI_novel_G000667	901	20	52	1.38462	7.21996e-05	gi|970017398|ref|XP_015069831.1|//PREDICTED: ATP sulfurylase 1, chloroplastic-like [Solanum pennellii]
Solyc01g020160.1	1448	37.65	78.34	1.06321	7.60567e-05	gi|906847359|ref|NP_001234693.2|//glycosyltransferase [Solanum lycopersicum];gi|970000681|ref|XP_015089798.1|//PREDICTED: transcription factor bHLH95-like [Solanum pennellii]
Solyc11g011690.1	447	4	23	2.52967	7.61335e-05	gi|460409590|ref|XP_004250221.1|//PREDICTED: auxin-induced protein 6B-like [Solanum lycopersicum]
Solyc04g078450.2	423	4	23	2.52967	7.61335e-05	gi|970021586|ref|XP_015072062.1|//PREDICTED: probable carbohydrate esterase At4g34215 [Solanum pennellii]
Solyc02g077920.2	1048	0	14	4.81346	7.67756e-05	gi|985482008|ref|NP_001306237.1|//squamosa promoter-binding protein 1 [Solanum lycopersicum]
Solyc07g064450.2	1651	0	14	4.81346	7.67756e-05	gi|460397592|ref|XP_004244351.1|//PREDICTED: taxadiene 5-alpha hydroxylase-like [Solanum lycopersicum]
Solyc03g005040.1	426	0	14	4.81346	7.67756e-05	gi|460376888|ref|XP_004234228.1|//PREDICTED: putative calcium-binding protein CML19 [Solanum lycopersicum]
Solyc05g007000.2	1811	0	14	4.81346	7.67756e-05	gi|460386157|ref|XP_004238766.1|//PREDICTED: protein NRT1/ PTR FAMILY 4.6-like isoform X1 [Solanum lycopersicum]
Solyc06g051940.2	1581	0	14	4.81346	7.67756e-05	gi|460390679|ref|XP_004240955.1|//PREDICTED: probable protein phosphatase 2C 51 [Solanum lycopersicum]
BGI_novel_G000507	601	0	14	4.81346	7.67756e-05	gi|698483596|ref|XP_009788648.1|//PREDICTED: uncharacterized protein LOC104236429 [Nicotiana sylvestris]
BGI_novel_G000669	634	0	14	4.81346	7.67756e-05	gi|971558806|ref|XP_015166289.1|//PREDICTED: probable indole-3-pyruvate monooxygenase YUCCA10 [Solanum tuberosum]
Solyc09g014910.2	1015	0	14	4.81346	7.67756e-05	gi|723726914|ref|XP_010325781.1|//PREDICTED: protein LURP-one-related 10-like [Solanum lycopersicum]
Solyc06g066390.1	1218	0	14	4.81346	7.67756e-05	gi|565400952|ref|XP_006365981.1|//PREDICTED: AP2-like ethylene-responsive transcription factor At1g16060 [Solanum tuberosum]
Solyc06g084170.2	562	0	14	4.81346	7.67756e-05	gi|970033574|ref|XP_015078086.1|//PREDICTED: uncharacterized protein LOC107021881 [Solanum pennellii]
Solyc02g077370.1	486	41	83	1.02359	7.84743e-05	gi|350539681|ref|NP_001233987.1|//pathogenesis-related genes transcriptional activator PTI5 [Solanum lycopersicum]
Solyc07g055720.2	1097	24	58	1.27913	7.9193e-05	gi|723714788|ref|XP_010323663.1|//PREDICTED: uncharacterized protein LOC101259555 isoform X1 [Solanum lycopersicum]
Solyc02g065390.1	376	9	33	1.88058	8.00228e-05	NA
Solyc03g124050.2	2456	28	64	1.19875	8.11558e-05	gi|970016266|ref|XP_015069232.1|//PREDICTED: pollen receptor-like kinase 1 [Solanum pennellii]
Solyc01g105300.2	1283	5	25	2.32804	8.35077e-05	gi|460369508|ref|XP_004230604.1|//PREDICTED: metacaspase-3-like isoform X1 [Solanum lycopersicum]
Solyc07g053300.1	1827	2	18	3.17603	8.41659e-05	gi|460396521|ref|XP_004243821.1|//PREDICTED: ABC transporter G family member 10-like [Solanum lycopersicum]
Solyc03g033250.1	414	2	18	3.17603	8.41659e-05	gi|723680094|ref|XP_010317686.1|//PREDICTED: uncharacterized protein LOC104646167 [Solanum lycopersicum]
Solyc02g091130.2	1973	2	18	3.17603	8.41659e-05	gi|460372393|ref|XP_004232015.1|//PREDICTED: ATP synthase subunit beta, mitochondrial [Solanum lycopersicum]
Solyc06g007940.1	511	2	18	3.17603	8.41659e-05	gi|460390000|ref|XP_004240632.1|//PREDICTED: BTB/POZ domain-containing protein At5g48800-like [Solanum lycopersicum]
Solyc11g072960.1	1505	2	18	3.17603	8.41659e-05	gi|723746580|ref|XP_010313544.1|//PREDICTED: ankyrin repeat-containing protein At5g02620-like [Solanum lycopersicum]
Solyc08g007550.1	702	8	31	1.9603	8.42287e-05	gi|565384991|ref|XP_006358404.1|//PREDICTED: LRR receptor-like serine/threonine-protein kinase FLS2 [Solanum tuberosum]
Solyc08g079910.1	2238	13	40	1.6276	8.53603e-05	gi|970045849|ref|XP_015084410.1|//PREDICTED: LOW QUALITY PROTEIN: subtilisin-like protease SBT1.7 [Solanum pennellii]
Solyc06g068160.2	1266	7	29	2.05673	8.68218e-05	gi|350535823|ref|NP_001233959.1|//SNF4 protein [Solanum lycopersicum]
BGI_novel_G000800	981	6	27	2.17603	8.68361e-05	gi|723681009|ref|XP_010317833.1|//PREDICTED: uncharacterized protein LOC104646241 [Solanum lycopersicum]
Solyc11g007350.1	1392	21	53	1.34171	8.90093e-05	gi|460410124|ref|XP_004250481.1|//PREDICTED: crocetin glucoside glucosyltransferase-like [Solanum lycopersicum]
Solyc01g090980.1	570	35	74	1.08628	8.90516e-05	gi|223548847|gb|EEF50336.1|//conserved hypothetical protein [Ricinus communis]
Solyc12g013600.1	4890	23	56	1.2899	9.26657e-05	gi|723748471|ref|XP_010313889.1|//PREDICTED: uncharacterized protein LOC101256850 [Solanum lycopersicum]
Solyc08g023580.2	717	4.68	24.06	2.36816	9.49144e-05	gi|723721619|ref|XP_010324800.1|//PREDICTED: LOW QUALITY PROTEIN: WD repeat-containing protein 48 homolog [Solanum lycopersicum]
Solyc08g075570.2	2416	12	38	1.66907	9.51716e-05	gi|460400962|ref|XP_004245999.1|//PREDICTED: urea-proton symporter DUR3 [Solanum lycopersicum]
Solyc10g047810.1	2109	18	48	1.42114	9.66336e-05	gi|723737321|ref|XP_010327615.1|//PREDICTED: L-type lectin-domain containing receptor kinase IX.1-like [Solanum lycopersicum]
BGI_novel_G000295	653	1	15	3.913	9.72821e-05	gi|723684181|ref|XP_010318365.1|//PREDICTED: uncharacterized protein LOC104646493 [Solanum lycopersicum]
Solyc10g076320.1	1311	1	15	3.913	9.72821e-05	gi|460407236|ref|XP_004249060.1|//PREDICTED: probable protein phosphatase 2C 65 [Solanum lycopersicum]
Solyc06g068180.2	614	1	15	3.913	9.72821e-05	gi|971566134|ref|XP_015168219.1|//PREDICTED: uncharacterized protein LOC102598976 isoform X3 [Solanum tuberosum]
Solyc06g068570.2	1174	1	15	3.913	9.72821e-05	gi|460392132|ref|XP_004241671.1|//PREDICTED: AP2-like ethylene-responsive transcription factor At1g16060 [Solanum lycopersicum]
Solyc06g069460.1	837	1	15	3.913	9.72821e-05	gi|350539896|ref|NP_001234568.1|//TCP transcription factor 6 [Solanum lycopersicum]
BGI_novel_G000156	1196	1	15	3.913	9.72821e-05	gi|697104216|ref|XP_009605914.1|//PREDICTED: uncharacterized protein LOC104100401 [Nicotiana tomentosiformis]
Solyc09g090080.1	1605	1	15	3.913	9.72821e-05	gi|460404519|ref|XP_004247729.1|//PREDICTED: inorganic phosphate transporter 1-4-like [Solanum lycopersicum]
Solyc11g061960.1	1371	15	43	1.52548	9.97247e-05	gi|723744513|ref|XP_010313207.1|//PREDICTED: serine/threonine-protein kinase Nek6 isoform X1 [Solanum lycopersicum]
Solyc03g019990.1	1556	9.27	33	1.83793	9.99412e-05	gi|723684427|ref|XP_010317562.1|//PREDICTED: uncharacterized protein LOC104646138 [Solanum lycopersicum];gi|697145858|ref|XP_009627068.1|//PREDICTED: pentatricopeptide repeat-containing protein At2g22410, mitochondrial-like [Nicotiana tomentosiformis]
Solyc01g096140.2	1871	11	36	1.7166	0.000105386	gi|460368287|ref|XP_004229999.1|//PREDICTED: aluminum-activated malate transporter 10 [Solanum lycopersicum]
Solyc07g061890.1	552	32	69	1.11463	0.000108785	gi|460397522|ref|XP_004244316.1|//PREDICTED: uncharacterized protein LOC101255221 [Solanum lycopersicum]
Solyc07g053020.1	2559	24	57	1.25403	0.000111658	gi|460395720|ref|XP_004243429.1|//PREDICTED: disease resistance RPP13-like protein 4 [Solanum lycopersicum]
Solyc06g071290.2	1865	28	63	1.17603	0.000112722	gi|460391777|ref|XP_004241495.1|//PREDICTED: betaine aldehyde dehydrogenase, chloroplastic [Solanum lycopersicum]
Solyc08g007700.1	2232	26	60	1.21256	0.000112941	gi|460398078|ref|XP_004244591.1|//PREDICTED: subtilisin-like protease [Solanum lycopersicum]
Solyc06g071890.2	867	10	34	1.77164	0.000115638	gi|565361331|ref|XP_006347410.1|//PREDICTED: mitochondrial pyruvate carrier 1-like [Solanum tuberosum];gi|460391877|ref|XP_004241545.1|//PREDICTED: mitochondrial pyruvate carrier 1 [Solanum lycopersicum]
Solyc04g014960.2	553	0	13.27	4.7362	0.000117005	gi|723689104|ref|XP_004236658.2|//PREDICTED: uncharacterized protein At4g19900-like isoform X2 [Solanum lycopersicum]
Solyc05g053570.2	4403	39.18	79	1.01784	0.00011889	gi|723701755|ref|XP_004239867.2|//PREDICTED: pleiotropic drug resistance protein 1-like [Solanum lycopersicum];gi|698588671|ref|XP_009779532.1|//PREDICTED: pleiotropic drug resistance protein 1-like isoform X1 [Nicotiana sylvestris]
Solyc04g079820.2	1148	19	49	1.37289	0.000120638	gi|460385044|ref|XP_004238215.1|//PREDICTED: type I inositol 1,4,5-trisphosphate 5-phosphatase 11 [Solanum lycopersicum]
Solyc02g077060.1	480	19	49	1.37289	0.000120638	gi|723675040|ref|XP_010316804.1|//PREDICTED: uncharacterized protein LOC104645842 [Solanum lycopersicum]
Solyc01g066770.2	1483	19	49	1.37289	0.000120638	gi|460366756|ref|XP_004229245.1|//PREDICTED: chaperone protein dnaJ 49-like [Solanum lycopersicum]
Solyc04g015090.1	687	9	32	1.83618	0.000124934	gi|460382792|ref|XP_004237120.1|//PREDICTED: dnaJ homolog subfamily C member 17-like [Solanum lycopersicum]
Solyc08g016160.2	3089	33	70	1.091	0.000125078	gi|460398496|ref|XP_004244795.1|//PREDICTED: cation/H(+) antiporter 15-like [Solanum lycopersicum]
Solyc06g034080.2	330	4	22	2.46554	0.000127716	gi|970000412|ref|XP_015087763.1|//PREDICTED: uncharacterized protein LOC107031069 [Solanum pennellii]
Solyc07g008440.2	1199	4	22	2.46554	0.000127716	gi|460394408|ref|XP_004242795.1|//PREDICTED: purine permease 3-like [Solanum lycopersicum]
Solyc09g057760.2	870	4	22	2.46554	0.000127716	gi|971575396|ref|XP_015170701.1|//PREDICTED: uncharacterized protein LOC107063386 [Solanum tuberosum]
BGI_novel_G000511	1353	23	55	1.2639	0.000131021	gi|969998696|ref|XP_015076192.1|//PREDICTED: uncharacterized protein LOC107020370 [Solanum pennellii]
Solyc01g106600.2	760	25	58	1.22023	0.000132871	gi|460369646|ref|XP_004230668.1|//PREDICTED: pathogenesis-related leaf protein 4-like [Solanum lycopersicum]
Solyc01g059960.1	1419	0	13	4.70655	0.000136099	gi|460366417|ref|XP_004229078.1|//PREDICTED: DELLA protein RGL2-like [Solanum lycopersicum]
Solyc01g100620.1	567	0	13	4.70655	0.000136099	gi|723663197|ref|XP_010313592.1|//PREDICTED: high mobility group B protein 10-like isoform X4 [Solanum lycopersicum];gi|723663188|ref|XP_010313582.1|//PREDICTED: high mobility group B protein 10-like isoform X1 [Solanum lycopersicum]
BGI_novel_G000134	517	0	13	4.70655	0.000136099	gi|147792972|emb|CAN73101.1|//hypothetical protein VITISV_042890 [Vitis vinifera]
Solyc06g007790.1	1002	0	13	4.70655	0.000136099	gi|723704033|ref|XP_010321793.1|//PREDICTED: uncharacterized protein LOC104647773 [Solanum lycopersicum]
BGI_novel_G000278	357	0	13	4.70655	0.000136099	gi|723693309|ref|XP_010319967.1|//PREDICTED: uncharacterized protein LOC104647090 [Solanum lycopersicum]
Solyc07g065300.1	3185	0	13	4.70655	0.000136099	gi|971548301|ref|XP_015163656.1|//PREDICTED: putative calcium-transporting ATPase 13, plasma membrane-type isoform X1 [Solanum tuberosum];gi|970040422|ref|XP_015081596.1|//PREDICTED: calcium-transporting ATPase 12, plasma membrane-type-like [Solanum pennellii]
BGI_novel_G000222	526	0	13	4.70655	0.000136099	gi|970008752|ref|XP_015065248.1|//PREDICTED: probable NEDD8-conjugating enzyme Ubc12-like [Solanum pennellii]
Solyc08g007150.1	960	0	13	4.70655	0.000136099	gi|460398001|ref|XP_004244553.1|//PREDICTED: peroxidase 41-like [Solanum lycopersicum]
BGI_novel_G000242	808	0	13	4.70655	0.000136099	gi|565373524|ref|XP_006353321.1|//PREDICTED: F-box/LRR-repeat protein At3g48880-like isoform X1 [Solanum tuberosum]
Solyc11g070180.1	636	0	13	4.70655	0.000136099	gi|723746025|ref|XP_010313450.1|//PREDICTED: uncharacterized protein LOC104644780 [Solanum lycopersicum]
Solyc06g043250.2	2441	0	13	4.70655	0.000136099	gi|970033645|ref|XP_015078121.1|//PREDICTED: U-box domain-containing protein 35-like [Solanum pennellii]
Solyc04g009640.2	3599	0	13	4.70655	0.000136099	gi|723689626|ref|XP_004237164.2|//PREDICTED: probable LRR receptor-like serine/threonine-protein kinase At3g47570 [Solanum lycopersicum]
Solyc01g091170.2	1405	0	13	4.70655	0.000136099	gi|350538867|ref|NP_001233851.1|//arginase 2 [Solanum lycopersicum]
Solyc12g094720.1	801	0	13	4.70655	0.000136099	gi|460415538|ref|XP_004253115.1|//PREDICTED: psbP domain-containing protein 3, chloroplastic [Solanum lycopersicum]
Solyc03g098100.2	940	0	13	4.70655	0.000136099	gi|460379245|ref|XP_004235374.1|//PREDICTED: methylecgonone reductase-like [Solanum lycopersicum]
Solyc12g089190.1	412	0	13	4.70655	0.000136099	gi|460414885|ref|XP_004252792.1|//PREDICTED: protein RADIALIS-like 3 [Solanum lycopersicum]
Solyc12g036480.1	981	0	13	4.70655	0.000136099	gi|460413733|ref|XP_004252235.1|//PREDICTED: protein CUP-SHAPED COTYLEDON 1-like [Solanum lycopersicum]
Solyc05g047600.2	1400	0	13	4.70655	0.000136099	gi|460388929|ref|XP_004240116.1|//PREDICTED: CBL-interacting serine/threonine-protein kinase 9 [Solanum lycopersicum]
Solyc04g072620.1	159	0	13	4.70655	0.000136099	gi|723694165|ref|XP_010320145.1|//PREDICTED: uncharacterized protein LOC104647144 [Solanum lycopersicum]
Solyc01g097430.2	2702	0	13	4.70655	0.000136099	gi|460370795|ref|XP_004231234.1|//PREDICTED: ABC transporter G family member 18-like [Solanum lycopersicum]
Solyc09g050010.1	3000	1	14.41	3.85511	0.00013706	gi|970056525|ref|XP_015054869.1|//PREDICTED: uncharacterized protein LOC107001264 [Solanum pennellii]
Solyc04g005380.2	1317	5	24	2.26914	0.000137222	gi|460382999|ref|XP_004237223.1|//PREDICTED: ninja-family protein AFP3 isoform X1 [Solanum lycopersicum]
Solyc12g009170.1	558	7	28	2.00611	0.000138269	gi|723747817|ref|XP_004251697.2|//PREDICTED: probable U6 snRNA-associated Sm-like protein LSm1 isoform X1 [Solanum lycopersicum];gi|723747820|ref|XP_010313771.1|//PREDICTED: probable U6 snRNA-associated Sm-like protein LSm1 isoform X2 [Solanum lycopersicum]
Solyc00g283010.1	1938	5.81	25.62	2.14677	0.000140166	gi|460416378|ref|XP_004253519.1|//PREDICTED: ABC transporter C family member 10-like, partial [Solanum lycopersicum]
Solyc02g083100.2	574	6	26	2.12158	0.000140269	gi|460375915|ref|XP_004233748.1|//PREDICTED: uncharacterized protein LOC101267196 [Solanum lycopersicum]
Solyc08g007330.2	2516	12	37	1.6306	0.00014347	gi|460398021|ref|XP_004244563.1|//PREDICTED: DNA mismatch repair protein MSH4 isoform X1 [Solanum lycopersicum]
Solyc07g007270.2	871	15	42	1.49153	0.000146809	gi|460394246|ref|XP_004242715.1|//PREDICTED: uncharacterized protein LOC101253390 [Solanum lycopersicum]
BGI_novel_G000335	681	4.62	22.94	2.31801	0.000156346	gi|971551556|ref|XP_015164501.1|//PREDICTED: palmitoyl-protein thioesterase 1 isoform X2 [Solanum tuberosum]
BGI_novel_G000360	1020	11	35	1.67596	0.000160079	gi|971583923|ref|XP_015160136.1|//PREDICTED: uncharacterized serine-rich protein C215.13, partial [Solanum tuberosum]
Solyc01g110750.2	1907	36.37	73.85	1.02796	0.00016693	gi|971539161|ref|XP_015160669.1|//PREDICTED: DNA mismatch repair protein MLH3 isoform X8 [Solanum tuberosum];gi|723673065|ref|XP_010316469.1|//PREDICTED: DNA mismatch repair protein MLH3 isoform X1 [Solanum lycopersicum]
Solyc04g051520.1	1581	0	12.62	4.66375	0.000169494	gi|970028390|ref|XP_015075505.1|//PREDICTED: uncharacterized protein LOC107019586, partial [Solanum pennellii]
BGI_novel_G000550	720	1	14	3.81346	0.000174159	gi|723715476|ref|XP_010323774.1|//PREDICTED: uncharacterized protein LOC104648389 [Solanum lycopersicum]
Solyc01g094120.2	1653	1	14	3.81346	0.000174159	gi|723660919|ref|XP_004229925.2|//PREDICTED: cytochrome P450 704C1-like [Solanum lycopersicum]
Solyc12g057090.1	894	1	14	3.81346	0.000174159	gi|971573582|ref|XP_006360267.2|//PREDICTED: purine permease 1-like [Solanum tuberosum]
Solyc02g062330.1	3066	38	76	1.00611	0.000174464	gi|723677799|ref|XP_010317234.1|//PREDICTED: kinesin-like protein NACK1 isoform X1 [Solanum lycopersicum]
Solyc07g008310.2	1509	31	66	1.0963	0.000175149	gi|460394388|ref|XP_004242785.1|//PREDICTED: choline monooxygenase, chloroplastic-like isoform X2 [Solanum lycopersicum]
Solyc04g054150.1	567	16	43	1.43237	0.000187158	gi|723692257|ref|XP_010319776.1|//PREDICTED: nuclear transcription factor Y subunit B-3-like [Solanum lycopersicum]
Solyc01g057260.2	1497	3	19	2.66907	0.000187734	gi|971574597|ref|XP_006360885.2|//PREDICTED: putative UPF0481 protein At3g02645 [Solanum tuberosum]
Solyc01g060010.1	975	3	19	2.66907	0.000187734	gi|969996441|ref|XP_015063196.1|//PREDICTED: glucan endo-1,3-beta-glucosidase, basic isoform 1-like [Solanum pennellii]
Solyc03g120100.2	1331	13	38	1.55359	0.000190874	gi|460379937|ref|XP_004235715.1|//PREDICTED: mitochondrial arginine transporter BAC2-like [Solanum lycopersicum]
Solyc04g051280.2	1887	13	38	1.55359	0.000190874	gi|723692471|ref|XP_010319808.1|//PREDICTED: uncharacterized protein LOC101264922 isoform X3 [Solanum lycopersicum]
Solyc01g105530.2	527	0	12.4	4.63838	0.000192623	gi|970001773|ref|XP_015059388.1|//PREDICTED: probable DNA helicase MCM9 [Solanum pennellii]
Solyc05g041440.2	1230	37.74	75.29	1.00247	0.000192645	gi|723703024|ref|XP_010321574.1|//PREDICTED: uncharacterized protein LOC101250994 isoform X1 [Solanum lycopersicum];gi|723703027|ref|XP_010321575.1|//PREDICTED: uncharacterized protein LOC101250994 isoform X2 [Solanum lycopersicum]
Solyc08g005320.2	1439	9	31	1.79038	0.000193175	gi|460397718|ref|XP_004244414.1|//PREDICTED: F-box/LRR-repeat protein At3g03360 [Solanum lycopersicum]
Solyc03g096190.1	3129	9	31	1.79038	0.000193175	gi|723683498|ref|XP_004235251.2|//PREDICTED: probable LRR receptor-like serine/threonine-protein kinase At3g47570 isoform X1 [Solanum lycopersicum]
Solyc03g025250.2	1769	9	31	1.79038	0.000193175	gi|460377300|ref|XP_004234431.1|//PREDICTED: protein TRANSPARENT TESTA 12-like [Solanum lycopersicum]
Solyc10g080490.1	892	32	67	1.0722	0.000200481	gi|460407691|ref|XP_004249284.1|//PREDICTED: probable plastid-lipid-associated protein 13, chloroplastic [Solanum lycopersicum]
BGI_novel_G000020	459	21.88	51.97	1.25417	0.000205122	gi|56407681|gb|AAV88069.1|//hypothetical retrotransposon [Ipomoea batatas]
BGI_novel_G000062	364	8	29	1.86409	0.000208003	gi|147776056|emb|CAN69911.1|//hypothetical protein VITISV_027081 [Vitis vinifera]
BGI_novel_G000722	697	20	49	1.29889	0.000210721	gi|723737980|ref|XP_010312050.1|//PREDICTED: uncharacterized protein LOC104644355 [Solanum lycopersicum]
BGI_novel_G000464	1619	20	49	1.29889	0.000210721	gi|970034169|ref|XP_015078395.1|//PREDICTED: (S)-N-methylcoclaurine 3'-hydroxylase isozyme 1-like [Solanum pennellii]
BGI_novel_G000473	1119	4	21	2.39842	0.000213065	gi|113205218|gb|AAT39297.2|//Gag-pol protein, putative [Solanum demissum]
Solyc04g008900.2	2248	24	55	1.2025	0.000217789	gi|460382267|ref|XP_004236861.1|//PREDICTED: putative UPF0481 protein At3g02645 isoform X1 [Solanum lycopersicum]
Solyc06g064590.1	846	7	27	1.95364	0.000219508	gi|723709865|ref|XP_010322787.1|//PREDICTED: transcription factor bHLH18-like [Solanum lycopersicum]
Solyc08g005120.2	672	5	23	2.20774	0.000224797	gi|970046349|ref|XP_015084679.1|//PREDICTED: cinnamoyl-CoA reductase 2-like [Solanum pennellii]
Solyc11g065710.1	2319	6.19	25.38	2.04179	0.000225187	gi|970061153|ref|XP_015057357.1|//PREDICTED: ABC transporter C family member 10-like [Solanum pennellii]
Solyc02g071750.2	814	6	25	2.065	0.000225831	gi|460374431|ref|XP_004233014.1|//PREDICTED: cyclic phosphodiesterase-like [Solanum lycopersicum]
BGI_novel_G000557	1105	6	25	2.065	0.000225831	gi|971577028|ref|XP_015158337.1|//PREDICTED: cytochrome P450 CYP72A219-like [Solanum tuberosum]
Solyc08g005640.2	2111	6	25	2.065	0.000225831	gi|723720352|ref|XP_010324661.1|//PREDICTED: beta-phellandrene synthase (neryl-diphosphate-cyclizing), chloroplastic-like [Solanum lycopersicum]
Solyc08g013850.1	2520	33	68	1.04918	0.000228012	gi|460398543|ref|XP_004244817.1|//PREDICTED: pentatricopeptide repeat-containing protein At5g55740, chloroplastic [Solanum lycopersicum]
Solyc01g106110.2	747	0	12.02	4.59347	0.000239861	gi|565370188|ref|XP_006351708.1|//PREDICTED: F-box protein At2g02240-like [Solanum tuberosum]
Solyc03g111530.2	981	0	12	4.59107	0.000242178	gi|723688141|ref|XP_004236317.2|//PREDICTED: putative cysteine-rich receptor-like protein kinase 9 [Solanum lycopersicum]
Solyc10g050530.1	1068	0	12	4.59107	0.000242178	gi|970028506|ref|XP_015075570.1|//PREDICTED: serine/threonine-protein phosphatase 7 long form homolog [Solanum pennellii]
Solyc02g032530.2	2100	0	12	4.59107	0.000242178	gi|970056065|ref|XP_015089677.1|//PREDICTED: uncharacterized protein LOC107032593 [Solanum pennellii]
Solyc04g078350.1	498	0	12	4.59107	0.000242178	gi|565403966|ref|XP_006367422.1|//PREDICTED: uncharacterized acetyltransferase At3g50280-like [Solanum tuberosum]
Solyc12g098400.1	1605	0	12	4.59107	0.000242178	gi|970067028|ref|XP_015060586.1|//PREDICTED: uncharacterized protein At1g04910-like [Solanum pennellii]
Solyc08g074870.1	1212	0	12	4.59107	0.000242178	gi|723726457|ref|XP_010325699.1|//PREDICTED: uncharacterized protein LOC101250537 [Solanum lycopersicum]
Solyc03g033790.2	1636	0	12	4.59107	0.000242178	gi|460377537|ref|XP_004234548.1|//PREDICTED: probable mitochondrial chaperone BCS1-A [Solanum lycopersicum]
Solyc11g012500.1	586	0	12	4.59107	0.000242178	gi|723742196|ref|XP_010312749.1|//PREDICTED: uncharacterized protein LOC104644490 [Solanum lycopersicum]
Solyc07g053810.2	476	0	12	4.59107	0.000242178	gi|723715289|ref|XP_004243367.2|//PREDICTED: squamosa promoter-binding-like protein 3 [Solanum lycopersicum]
Solyc01g009320.1	1257	0	12	4.59107	0.000242178	gi|460365979|ref|XP_004228871.1|//PREDICTED: E3 ubiquitin-protein ligase PUB23-like [Solanum lycopersicum]
Solyc06g066640.2	742	0	12	4.59107	0.000242178	gi|460392258|ref|XP_004241734.1|//PREDICTED: photosystem I reaction center subunit VI-1, chloroplastic-like [Solanum lycopersicum]
Solyc04g063350.2	1775	0	12	4.59107	0.000242178	gi|460384006|ref|XP_004237706.1|//PREDICTED: 2-oxoisovalerate dehydrogenase subunit alpha 1, mitochondrial isoform X1 [Solanum lycopersicum]
Solyc05g053420.1	1419	0	12	4.59107	0.000242178	gi|723703182|ref|XP_010321603.1|//PREDICTED: DELLA protein RGL1-like [Solanum lycopersicum]
Solyc08g062410.1	1416	0	12	4.59107	0.000242178	gi|13540823|gb|AAK29467.1|//polyprotein-like [Solanum chilense]
Solyc12g017840.1	1341	0	12	4.59107	0.000242178	gi|970067461|ref|XP_015060822.1|//PREDICTED: U-box domain-containing protein 35-like [Solanum pennellii]
Solyc01g091440.2	772	0	12	4.59107	0.000242178	gi|565344674|ref|XP_006339432.1|//PREDICTED: ATP-dependent DNA helicase 2 subunit KU80 [Solanum tuberosum]
Solyc07g065070.1	1053	0	12	4.59107	0.000242178	gi|723719090|ref|XP_004244342.2|//PREDICTED: probable long-chain-alcohol O-fatty-acyltransferase 5 [Solanum lycopersicum]
Solyc01g101180.2	1675	0	12	4.59107	0.000242178	gi|460369011|ref|XP_004230358.1|//PREDICTED: vetispiradiene synthase 1 isoform X1 [Solanum lycopersicum]
Solyc08g060910.1	2790	24.74	55.77	1.17875	0.000242741	gi|970056525|ref|XP_015054869.1|//PREDICTED: uncharacterized protein LOC107001264 [Solanum pennellii]
Solyc06g060590.2	1037	21	50	1.25765	0.000253065	gi|460392816|ref|XP_004242009.1|//PREDICTED: bidirectional sugar transporter SWEET1-like [Solanum lycopersicum]
Solyc03g121400.1	633	2	16	3.00611	0.000257077	gi|460379732|ref|XP_004235615.1|//PREDICTED: dof zinc finger protein DOF3.1-like [Solanum lycopersicum]
BGI_novel_G000665	281	2	16	3.00611	0.000257077	gi|971569921|ref|XP_015169286.1|//PREDICTED: uncharacterized protein LOC107062778 [Solanum tuberosum]
Solyc01g103630.2	650	2	16	3.00611	0.000257077	gi|460370987|ref|XP_004231328.1|//PREDICTED: glyoxalase domain-containing protein 5-like [Solanum lycopersicum]
Solyc12g017430.1	639	1.35	14.27	3.40806	0.000261251	gi|723749552|ref|XP_010314098.1|//PREDICTED: putative clathrin assembly protein At5g57200 [Solanum lycopersicum]
BGI_novel_G000350	1390	10	32	1.68418	0.000268995	gi|460413480|ref|XP_004252116.1|//PREDICTED: putative pentatricopeptide repeat-containing protein At3g15200 [Solanum lycopersicum]
Solyc05g015880.2	1599	32	66	1.0505	0.000269765	gi|460387130|ref|XP_004239242.1|//PREDICTED: uncharacterized protein LOC101252392 [Solanum lycopersicum]
Solyc04g081060.2	3393	32	66	1.0505	0.000269765	gi|460385260|ref|XP_004238322.1|//PREDICTED: kinesin-like protein NACK2 [Solanum lycopersicum]
BGI_novel_G000643	877	16	42	1.39842	0.000270372	gi|460401895|ref|XP_004246451.1|//PREDICTED: thaumatin-like protein [Solanum lycopersicum]
Solyc02g078110.1	222	16	42	1.39842	0.000270372	NA
Solyc07g061720.2	1227	13	37	1.51512	0.000281954	gi|350536311|ref|NP_001234752.1|//gibberellin 2-oxidase [Solanum lycopersicum]
BGI_novel_G000056	1388	0	11.69	4.55331	0.000289502	gi|970038245|ref|XP_015080461.1|//PREDICTED: GPI mannosyltransferase 3 [Solanum pennellii]
Solyc04g051610.2	1028	9	30	1.74307	0.000296429	gi|460383527|ref|XP_004237473.1|//PREDICTED: violaxanthin de-epoxidase, chloroplastic [Solanum lycopersicum]
Solyc03g097100.1	492	1	13	3.70655	0.000310742	gi|460379202|ref|XP_004235353.1|//PREDICTED: probable calcium-binding protein CML18 [Solanum lycopersicum]
Solyc09g092640.2	1618	1	13	3.70655	0.000310742	gi|460404876|ref|XP_004247905.1|//PREDICTED: cytochrome P450 83B1-like [Solanum lycopersicum]
Solyc02g038760.2	1313	1	13	3.70655	0.000310742	gi|460371630|ref|XP_004231638.1|//PREDICTED: putative DNA-binding protein ESCAROLA [Solanum lycopersicum]
Solyc05g055930.1	858	3	18	2.59107	0.000318174	gi|723701088|ref|XP_010321328.1|//PREDICTED: cysteine-rich repeat secretory protein 39-like [Solanum lycopersicum]
Solyc09g011710.2	989	3	18	2.59107	0.000318174	gi|460401736|ref|XP_004246373.1|//PREDICTED: 18.1 kDa class I heat shock protein [Solanum lycopersicum]
Solyc07g043140.1	959	3	18	2.59107	0.000318174	gi|723716515|ref|XP_010323954.1|//PREDICTED: uncharacterized protein LOC101249472 [Solanum lycopersicum];gi|970045665|ref|XP_015084300.1|//PREDICTED: serine/threonine-protein phosphatase 7 long form homolog [Solanum pennellii];gi|723700127|ref|XP_010321114.1|//PREDICTED: uncharacterized protein LOC104647420 [Solanum lycopersicum]
Solyc05g048740.2	823	3	18	2.59107	0.000318174	gi|460389268|ref|XP_004240278.1|//PREDICTED: LOB domain-containing protein 1-like [Solanum lycopersicum]
BGI_novel_G000548	1180	3	18	2.59107	0.000318174	gi|971551378|ref|XP_015164456.1|//PREDICTED: uncharacterized protein LOC107060740 [Solanum tuberosum]
Solyc01g005160.2	1709	3	18	2.59107	0.000318174	gi|350536307|ref|NP_001234240.1|//Avr9/Cf-9 rapidly elicited protein [Solanum lycopersicum]
Solyc02g070970.1	798	3	18	2.59107	0.000318174	gi|970007787|ref|XP_015064801.1|//PREDICTED: chlorophyll a-b binding protein 1B, chloroplastic-like [Solanum pennellii];gi|460374596|ref|XP_004233096.1|//PREDICTED: chlorophyll a-b binding protein 1C, chloroplastic [Solanum lycopersicum]
Solyc04g007470.2	1696	12	35	1.55043	0.000320843	gi|460382506|ref|XP_004236980.1|//PREDICTED: putative zinc finger protein At1g68190 isoform X2 [Solanum lycopersicum]
Solyc11g021280.1	237	17	43	1.34491	0.000335008	gi|544163672|ref|YP_008563147.1|//hypothetical chloroplast RF1 (chloroplast) [Solanum lycopersicum]
Solyc05g010800.2	1289	27	58	1.1092	0.000343762	gi|460386661|ref|XP_004239015.1|//PREDICTED: uncharacterized protein LOC101257468 [Solanum lycopersicum]
Solyc06g060910.1	1614	34	68	1.00611	0.000344392	gi|460393364|ref|XP_004242279.1|//PREDICTED: putative glycerol-3-phosphate transporter 4 [Solanum lycopersicum]
Solyc12g005620.1	1734	7	26	1.89919	0.000344901	gi|723747088|ref|XP_010313664.1|//PREDICTED: receptor-like protein 12 [Solanum lycopersicum]
Solyc06g069870.2	2000	4	20	2.32804	0.000352594	gi|460391945|ref|XP_004241578.1|//PREDICTED: probable methyltransferase PMT2 [Solanum lycopersicum]
Solyc11g071760.1	597	4	20	2.32804	0.000352594	gi|350537863|ref|NP_001234570.1|//regulator of gene silencing [Solanum lycopersicum]
BGI_novel_G000106	883	23	52	1.18298	0.000355873	gi|460368200|ref|XP_004229956.1|//PREDICTED: MADS-box transcription factor 47-like [Solanum lycopersicum]
Solyc05g010000.1	306	6	24	2.00611	0.000360427	gi|698481289|ref|XP_009787647.1|//PREDICTED: uncharacterized protein LOC104235557 [Nicotiana sylvestris]
Solyc07g065440.2	469	3.8	19.39	2.35735	0.00038739	gi|723718075|ref|XP_010324271.1|//PREDICTED: meiotic recombination protein SPO11-1 isoform X2 [Solanum lycopersicum]
Solyc10g052630.1	2430	15.88	40.79	1.36711	0.000393453	gi|970034105|ref|XP_015078360.1|//PREDICTED: uncharacterized protein LOC107022192 [Solanum pennellii]
Solyc03g122280.2	384	0	11.16	4.48637	0.000394542	gi|970012741|ref|XP_015067319.1|//PREDICTED: uncharacterized protein LOC107012098 [Solanum pennellii]
Solyc02g070900.1	681	28	59	1.0814	0.000395248	gi|723675675|ref|XP_010316914.1|//PREDICTED: uncharacterized protein LOC104645885 [Solanum lycopersicum]
Solyc05g010060.2	2556	26	56	1.11302	0.000407822	gi|460386587|ref|XP_004238979.1|//PREDICTED: phosphate transporter PHO1 homolog 1 [Solanum lycopersicum]
Solyc10g006450.2	2427	26	56	1.11302	0.000407822	gi|460405708|ref|XP_004248317.1|//PREDICTED: COBRA-like protein 10 [Solanum lycopersicum]
Solyc11g007390.1	660	33	66	1.00611	0.000409069	gi|460409128|ref|XP_004249992.1|//PREDICTED: crocetin glucoside glucosyltransferase-like [Solanum lycopersicum]
Solyc02g065420.2	904	33	66	1.00611	0.000409069	gi|460375236|ref|XP_004233413.1|//PREDICTED: CASP-like protein 5C3 [Solanum lycopersicum]
Solyc09g060070.1	541	18	44	1.29561	0.000409069	gi|723730002|ref|XP_010326297.1|//PREDICTED: RNA pseudouridine synthase 3, mitochondrial-like [Solanum lycopersicum]
BGI_novel_G000375	625	13	36	1.47559	0.000415981	gi|460385215|ref|XP_004238300.1|//PREDICTED: protein RADIALIS-like 3 [Solanum lycopersicum]
Solyc06g005610.1	330	31	63	1.02919	0.000431062	gi|329025168|gb|AEB71567.1|//RTL5-like protein [Solanum chacoense]
Solyc04g014550.2	808	31	63	1.02919	0.000431062	gi|460381908|ref|XP_004236683.1|//PREDICTED: uncharacterized protein LOC101266503 [Solanum lycopersicum]
Solyc03g098030.2	1384	0	11	4.46554	0.000432809	gi|460379238|ref|XP_004235371.1|//PREDICTED: type I inositol 1,4,5-trisphosphate 5-phosphatase CVP2-like isoform X1 [Solanum lycopersicum]
Solyc06g065070.1	1611	0	11	4.46554	0.000432809	gi|460393280|ref|XP_004242238.1|//PREDICTED: inactive tetrahydrocannabinolic acid synthase-like [Solanum lycopersicum]
Solyc04g078210.1	1662	0	11	4.46554	0.000432809	gi|723695201|ref|XP_010320310.1|//PREDICTED: pumilio homolog 12-like [Solanum lycopersicum]
BGI_novel_G000366	333	0	11	4.46554	0.000432809	NA
Solyc11g010670.1	231	0	11	4.46554	0.000432809	gi|697157439|ref|XP_009587473.1|//PREDICTED: uncharacterized protein LOC104085197, partial [Nicotiana tomentosiformis]
Solyc03g031730.2	1839	0	11	4.46554	0.000432809	gi|460377402|ref|XP_004234482.1|//PREDICTED: beta-glucosidase 46-like [Solanum lycopersicum]
BGI_novel_G000585	331	0	11	4.46554	0.000432809	gi|970032700|ref|XP_015077656.1|//PREDICTED: uncharacterized protein LOC107021494 [Solanum pennellii]
Solyc03g083730.1	606	0	11	4.46554	0.000432809	gi|460378349|ref|XP_004234935.1|//PREDICTED: 21 kDa protein-like [Solanum lycopersicum]
Solyc09g075050.1	387	0	11	4.46554	0.000432809	gi|698534063|ref|XP_009763754.1|//PREDICTED: uncharacterized protein LOC104215606 isoform X1 [Nicotiana sylvestris]
Solyc03g093290.2	881	0	11	4.46554	0.000432809	gi|460378828|ref|XP_004235170.1|//PREDICTED: aldo-keto reductase family 4 member C9-like [Solanum lycopersicum]
Solyc12g008400.1	3615	0	11	4.46554	0.000432809	gi|460413367|ref|XP_004252061.1|//PREDICTED: LRR receptor-like serine/threonine-protein kinase EFR [Solanum lycopersicum]
Solyc08g079860.1	2238	0	11	4.46554	0.000432809	gi|970047775|ref|XP_015085423.1|//PREDICTED: subtilisin-like protease SBT1.7 [Solanum pennellii]
BGI_novel_G000301	399	0	11	4.46554	0.000432809	gi|565349252|ref|XP_006341609.1|//PREDICTED: uncharacterized protein LOC102594947 [Solanum tuberosum]
BGI_novel_G000512	467	0	10.53	5.0464	0.000433746	gi|969999105|ref|XP_015080794.1|//PREDICTED: uncharacterized protein LOC107024343 [Solanum pennellii]
Solyc03g095500.2	650	2	15	2.913	0.000447149	gi|460378931|ref|XP_004235220.1|//PREDICTED: thioredoxin H4-1 [Solanum lycopersicum]
Solyc05g007770.2	1308	2	15	2.913	0.000447149	gi|460386245|ref|XP_004238810.1|//PREDICTED: NAC transcription factor 29 [Solanum lycopersicum]
Solyc11g068890.1	630	2	15	2.913	0.000447149	gi|460411386|ref|XP_004251093.1|//PREDICTED: protein YLS9-like [Solanum lycopersicum]
Solyc07g053010.1	2640	29	60	1.05502	0.000449655	gi|460395722|ref|XP_004243430.1|//PREDICTED: disease resistance RPP13-like protein 4 [Solanum lycopersicum]
Solyc01g089880.2	745	9	29	1.69416	0.000452896	gi|460367747|ref|XP_004229732.1|//PREDICTED: uncharacterized protein LOC101253128 [Solanum lycopersicum]
Solyc06g071240.1	1552	21	48	1.19875	0.000495839	gi|113205151|gb|ABI34272.1|//hypothetical protein LES1_20t00003 [Solanum lycopersicum]
Solyc02g081350.2	1861	8	27	1.76099	0.00049876	gi|723673661|ref|XP_010316551.1|//PREDICTED: butyrate--CoA ligase AAE11, peroxisomal-like [Solanum lycopersicum]
Solyc06g071560.2	1757	8	27	1.76099	0.00049876	gi|460391795|ref|XP_004241504.1|//PREDICTED: serine/threonine protein phosphatase 2A 55 kDa regulatory subunit B beta isoform isoform X1 [Solanum lycopersicum]
Solyc02g037540.1	3075	30	61	1.02995	0.000510489	gi|460371769|ref|XP_004231707.1|//PREDICTED: probable disease resistance protein At4g27220 [Solanum lycopersicum]
Solyc12g005660.1	609	14	37	1.40821	0.000525803	gi|525314355|ref|NP_001266001.1|//Hop-interacting protein THI121 [Solanum lycopersicum]
Solyc10g009140.2	2799	14	37	1.40821	0.000525803	gi|723733894|ref|XP_004248105.2|//PREDICTED: uncharacterized protein At4g04980-like [Solanum lycopersicum]
Solyc01g090300.2	717	3	17	2.50861	0.000537903	gi|460370616|ref|XP_004231147.1|//PREDICTED: ethylene-responsive transcription factor 13-like [Solanum lycopersicum]
BGI_novel_G000661	565	3	17	2.50861	0.000537903	NA
Solyc09g009760.1	1500	3	17	2.50861	0.000537903	gi|723727790|ref|XP_010325906.1|//PREDICTED: uncharacterized protein DDB_G0284459 [Solanum lycopersicum]
Solyc03g034460.2	1207	3	17	2.50861	0.000537903	gi|460377701|ref|XP_004234629.1|//PREDICTED: putative E3 ubiquitin-protein ligase SINA-like 6 [Solanum lycopersicum]
Solyc05g008220.2	1107	11	32	1.54668	0.000541841	gi|460386324|ref|XP_004238848.1|//PREDICTED: uncharacterized protein At1g66480-like [Solanum lycopersicum]
Solyc04g071680.1	2760	1	12	3.59107	0.000555613	gi|723693943|ref|XP_004238491.2|//PREDICTED: probable LRR receptor-like serine/threonine-protein kinase At4g08850 [Solanum lycopersicum]
BGI_novel_G000122	653	1	12	3.59107	0.000555613	gi|971558003|ref|XP_015166082.1|//PREDICTED: putative F-box protein At3g25750 [Solanum tuberosum]
Solyc11g008520.1	4287	1	12	3.59107	0.000555613	gi|970063140|ref|XP_015058485.1|//PREDICTED: endoribonuclease Dicer homolog 2-like [Solanum pennellii]
Solyc02g083000.1	858	1	12	3.59107	0.000555613	gi|460375925|ref|XP_004233753.1|//PREDICTED: uncharacterized protein LOC101243667 [Solanum lycopersicum]
Solyc04g076600.1	654	1	12	3.59107	0.000555613	gi|723696578|ref|XP_010320518.1|//PREDICTED: uncharacterized protein LOC104647234 [Solanum lycopersicum];gi|971534349|ref|XP_015170113.1|//PREDICTED: uncharacterized protein LOC102605553 [Solanum tuberosum]
BGI_novel_G000580	604	1	12	3.59107	0.000555613	gi|77556576|gb|ABA99372.1|//retrotransposon protein, putative, Ty3-gypsy subclass [Oryza sativa Japonica Group]
Solyc01g086700.2	2474	1	12	3.59107	0.000555613	gi|460370539|ref|XP_004231110.1|//PREDICTED: multiple C2 and transmembrane domain-containing protein 1-like [Solanum lycopersicum]
Solyc02g068760.2	1989	6	23	1.94471	0.00057245	gi|971582409|ref|XP_015159761.1|//PREDICTED: pentatricopeptide repeat-containing protein At2g35130 isoform X1 [Solanum tuberosum];gi|460374886|ref|XP_004233239.1|//PREDICTED: pentatricopeptide repeat-containing protein At2g35130 [Solanum lycopersicum]
BGI_novel_G000297	514	6	23	1.94471	0.00057245	gi|697098960|ref|XP_009629357.1|//PREDICTED: uncharacterized protein LOC104119536 [Nicotiana tomentosiformis]
Solyc07g038120.1	2037	31	62	1.00611	0.000575728	gi|971549025|ref|XP_015163832.1|//PREDICTED: LOW QUALITY PROTEIN: beta-galactosidase [Solanum tuberosum];gi|697180884|ref|XP_009599425.1|//PREDICTED: beta-galactosidase-like [Nicotiana tomentosiformis];gi|698526694|ref|XP_009760185.1|//PREDICTED: beta-galactosidase-like isoform X2 [Nicotiana sylvestris]
Solyc12g008800.1	876	4	19	2.25403	0.00058158	gi|460412556|ref|XP_004251664.1|//PREDICTED: transcription factor MYB1R1 [Solanum lycopersicum]
Solyc08g078050.1	300	4	19	2.25403	0.00058158	gi|970047253|ref|XP_015085148.1|//PREDICTED: FAD-dependent urate hydroxylase-like [Solanum pennellii]
BGI_novel_G000183	1509	13.49	35.89	1.4178	0.000585801	gi|698472590|ref|XP_009784291.1|//PREDICTED: uncharacterized protein LOC104232728 isoform X2 [Nicotiana sylvestris]
BGI_novel_G000673	575	5	21	2.0765	0.000588899	gi|723732756|ref|XP_010326808.1|//PREDICTED: uncharacterized protein LOC104649404 [Solanum lycopersicum]
Solyc09g056070.1	1188	5	21	2.0765	0.000588899	gi|3336908|emb|CAA05884.1|//maturase [Solanum tuberosum]
Solyc10g085230.1	1428	5	21	2.0765	0.000588899	gi|460408446|ref|XP_004249656.1|//PREDICTED: UDP-glucose iridoid glucosyltransferase-like [Solanum lycopersicum]
Solyc11g010290.1	1527	5	21	2.0765	0.000588899	gi|460409387|ref|XP_004250120.1|//PREDICTED: dicarboxylate transporter 2.1, chloroplastic-like [Solanum lycopersicum]
Solyc11g045180.1	546	10.49	30.92	1.56563	0.000591538	gi|723744162|ref|XP_010313102.1|//PREDICTED: DEAD-box ATP-dependent RNA helicase 50 isoform X2 [Solanum lycopersicum]
Solyc10g053910.1	441	29	59	1.03077	0.000605475	gi|460406500|ref|XP_004248701.1|//PREDICTED: uncharacterized protein LOC101261860 [Solanum lycopersicum]
BGI_novel_G000390	1652	13	35	1.43495	0.000607437	gi|698508905|ref|XP_009799694.1|//PREDICTED: uncharacterized protein LOC104245731 [Nicotiana sylvestris]
Solyc08g077360.2	2193	25	53	1.09017	0.000659325	gi|460400675|ref|XP_004245858.1|//PREDICTED: dynamin-related protein 1E-like [Solanum lycopersicum];gi|698518912|ref|XP_009804320.1|//PREDICTED: dynamin-related protein 1E-like [Nicotiana sylvestris]
BGI_novel_G000619	1409	21	47	1.16838	0.000689307	gi|570699896|ref|YP_008992291.1|//hypothetical protein Salmi_Mp025 (mitochondrion) [Salvia miltiorrhiza]
Solyc09g064460.1	402	9	28	1.64354	0.000689763	gi|723730256|ref|XP_010326343.1|//PREDICTED: uncharacterized protein LOC104649253 [Solanum lycopersicum]
Solyc11g067000.1	4392	9	28	1.64354	0.000689763	gi|460411251|ref|XP_004251027.1|//PREDICTED: pleiotropic drug resistance protein 2 [Solanum lycopersicum]
Solyc01g087370.2	1510	13.32	35	1.39987	0.000738823	gi|723659863|ref|XP_010324522.1|//PREDICTED: uncharacterized protein LOC104648599 isoform X1 [Solanum lycopersicum];gi|723659866|ref|XP_010324529.1|//PREDICTED: uncharacterized protein LOC104648599 isoform X2 [Solanum lycopersicum]
Solyc02g077190.1	855	14	36	1.36868	0.00076159	gi|723674998|ref|XP_010316796.1|//PREDICTED: uncharacterized protein At4g18490 isoform X2 [Solanum lycopersicum]
BGI_novel_G000387	749	0	10	4.32804	0.000774426	gi|697161004|ref|XP_009589281.1|//PREDICTED: uncharacterized protein LOC104086667 [Nicotiana tomentosiformis]
Solyc06g075490.1	1650	0	10	4.32804	0.000774426	gi|460392971|ref|XP_004242085.1|//PREDICTED: protein NRT1/ PTR FAMILY 2.3-like [Solanum lycopersicum]
Solyc02g084440.2	1395	0	10	4.32804	0.000774426	gi|808175957|ref|NP_001294934.1|//fructose-bisphosphate aldolase 1, chloroplastic [Solanum lycopersicum]
Solyc07g007750.2	631	0	10	4.32804	0.000774426	gi|970038778|ref|XP_015080724.1|//PREDICTED: defensin Ec-AMP-D1-like [Solanum pennellii]
Solyc08g081090.1	1551	0	10	4.32804	0.000774426	gi|460401195|ref|XP_004246113.1|//PREDICTED: organic cation/carnitine transporter 3-like [Solanum lycopersicum]
Solyc08g076820.2	1346	0	10	4.32804	0.000774426	gi|525314011|ref|NP_001265931.1|//Hop-interacting protein THI018 [Solanum lycopersicum]
Solyc02g068410.1	1527	0	10	4.32804	0.000774426	gi|723676552|ref|XP_004233914.2|//PREDICTED: polygalacturonase QRT3 [Solanum lycopersicum]
Solyc02g014140.1	1398	0	10	4.32804	0.000774426	gi|460371371|ref|XP_004231513.1|//PREDICTED: xyloglucan galactosyltransferase KATAMARI1 [Solanum lycopersicum]
Solyc09g007820.1	1794	0	10	4.32804	0.000774426	gi|460402835|ref|XP_004246916.1|//PREDICTED: BTB/POZ domain-containing protein At5g03250-like [Solanum lycopersicum]
Solyc04g017720.2	526	0	10	4.32804	0.000774426	gi|460381659|ref|XP_004236562.1|//PREDICTED: protein GAST1-like [Solanum lycopersicum]
BGI_novel_G000145	335	0	10	4.32804	0.000774426	gi|970045563|ref|XP_015084238.1|//PREDICTED: LOW QUALITY PROTEIN: uncharacterized protein LOC107027646 [Solanum pennellii]
Solyc05g009500.2	1965	0	10	4.32804	0.000774426	gi|460386504|ref|XP_004238938.1|//PREDICTED: protein NRT1/ PTR FAMILY 3.1 [Solanum lycopersicum]
Solyc03g025670.2	758	0	10	4.32804	0.000774426	gi|460377235|ref|XP_004234399.1|//PREDICTED: uncharacterized protein LOC101252465 [Solanum lycopersicum]
Solyc04g014890.1	684	0	10	4.32804	0.000774426	gi|971549560|ref|XP_015163993.1|//PREDICTED: probable LRR receptor-like serine/threonine-protein kinase At3g47570 [Solanum tuberosum]
Solyc12g014450.1	1278	0	10	4.32804	0.000774426	gi|460413077|ref|XP_004251922.1|//PREDICTED: uncharacterized protein LOC101243767 [Solanum lycopersicum]
Solyc03g113430.2	2117	0	10	4.32804	0.000774426	gi|460380873|ref|XP_004236178.1|//PREDICTED: protein NRT1/ PTR FAMILY 2.11 [Solanum lycopersicum]
BGI_novel_G000159	288	0	10	4.32804	0.000774426	gi|970006563|ref|XP_015064137.1|//PREDICTED: zinc transporter 8-like [Solanum pennellii]
Solyc06g050270.1	1299	0	10	4.32804	0.000774426	gi|723705910|ref|XP_010322143.1|//PREDICTED: CBL-interacting protein kinase 18-like [Solanum lycopersicum]
BGI_novel_G000482	281	0	10	4.32804	0.000774426	gi|970034357|ref|XP_015078498.1|//PREDICTED: premnaspirodiene oxygenase-like [Solanum pennellii]
Solyc00g178340.1	612	0	10	4.32804	0.000774426	gi|460416307|ref|XP_004253486.1|//PREDICTED: branched-chain-amino-acid aminotransferase 2, chloroplastic-like, partial [Solanum lycopersicum]
Solyc12g049030.1	1155	0	10	4.32804	0.000774426	gi|460414043|ref|XP_004252384.1|//PREDICTED: omega-6 fatty acid desaturase, endoplasmic reticulum isozyme 2-like [Solanum lycopersicum]
BGI_novel_G000146	253	0	10	4.32804	0.000774426	gi|723681903|ref|XP_010318393.1|//PREDICTED: uncharacterized protein LOC101247197 [Solanum lycopersicum]
Solyc07g066390.1	1734	0	10	4.32804	0.000774426	gi|460396860|ref|XP_004243988.1|//PREDICTED: pentatricopeptide repeat-containing protein At1g79080, chloroplastic [Solanum lycopersicum]
BGI_novel_G000662	388	0	10	4.32804	0.000774426	gi|661878516|emb|CDP17738.1|//unnamed protein product [Coffea canephora]
Solyc09g056140.1	765	0	10	4.32804	0.000774426	gi|130582|sp|P10978.1|POLX_TOBAC//RecName: Full=Retrovirus-related Pol polyprotein from transposon TNT 1-94; Includes: RecName: Full=Protease; Includes: RecName: Full=Reverse transcriptase; Includes: RecName: Full=Endonuclease
Solyc12g036470.1	819	0	10	4.32804	0.000774426	gi|460413731|ref|XP_004252234.1|//PREDICTED: transcription factor BEE 1-like [Solanum lycopersicum]
Solyc04g024960.1	234	0	10	4.32804	0.000774426	NA
BGI_novel_G000600	247	0	10	4.32804	0.000774426	gi|315937171|gb|ADU56211.1|//gag-pol polyprotein [Solanum lycopersicum]
Solyc02g090500.2	437	0	10	4.32804	0.000774426	gi|970000767|ref|XP_015055007.1|//PREDICTED: NHL repeat-containing protein 2 isoform X4 [Solanum pennellii];gi|565355812|ref|XP_006344776.1|//PREDICTED: NHL repeat-containing protein 2 isoform X1 [Solanum tuberosum]
Solyc07g054620.2	1450	0	10	4.32804	0.000774426	gi|460395492|ref|XP_004243317.1|//PREDICTED: F-box/FBD/LRR-repeat protein At1g13570-like [Solanum lycopersicum]
Solyc03g118330.1	1275	0	10	4.32804	0.000774426	gi|971540603|ref|XP_015161740.1|//PREDICTED: probable LRR receptor-like serine/threonine-protein kinase At3g47570 [Solanum tuberosum]
Solyc12g019880.1	2265	0	10	4.32804	0.000774426	gi|460413252|ref|XP_004252006.1|//PREDICTED: phosphatidylinositol 4-phosphate 5-kinase 6-like isoform X1 [Solanum lycopersicum]
Solyc06g071830.2	1320	2	14	2.81346	0.000774426	gi|460391845|ref|XP_004241529.1|//PREDICTED: BTB/POZ and TAZ domain-containing protein 1 [Solanum lycopersicum]
Solyc09g098490.2	3362	2	14	2.81346	0.000774426	gi|460405033|ref|XP_004247982.1|//PREDICTED: clathrin interactor EPSIN 2 isoform X2 [Solanum lycopersicum]
Solyc04g064640.2	787	2	14	2.81346	0.000774426	gi|723693550|ref|XP_010320028.1|//PREDICTED: bidirectional sugar transporter SWEET1-like isoform X2 [Solanum lycopersicum]
BGI_novel_G000137	468	2	14	2.81346	0.000774426	gi|315937171|gb|ADU56211.1|//gag-pol polyprotein [Solanum lycopersicum]
BGI_novel_G000518	560	2	14	2.81346	0.000774426	gi|970057637|ref|XP_015055478.1|//PREDICTED: uncharacterized protein LOC107002073 [Solanum pennellii]
Solyc10g054690.1	834	2	14	2.81346	0.000774426	gi|970045349|ref|XP_015084107.1|//PREDICTED: uncharacterized protein LOC107027455 [Solanum pennellii]
BGI_novel_G000005	479	2	14	2.81346	0.000774426	gi|723754281|ref|XP_010314958.1|//PREDICTED: agamous-like MADS-box protein AGL92 [Solanum lycopersicum]
Solyc03g006910.2	1051	24	51	1.09357	0.000778858	gi|460376722|ref|XP_004234146.1|//PREDICTED: transcription factor bHLH120-like [Solanum lycopersicum]
Solyc02g066990.2	1324	16	39	1.29151	0.000795222	gi|723677040|ref|XP_010317120.1|//PREDICTED: uncharacterized protein At5g39570-like isoform X2 [Solanum lycopersicum]
Solyc03g093280.1	948	22	48	1.13164	0.000798616	gi|460378826|ref|XP_004235169.1|//PREDICTED: aldo-keto reductase family 4 member C9-like [Solanum lycopersicum]
Solyc03g097080.2	895	11	31	1.50087	0.000800211	gi|970014054|ref|XP_015068007.1|//PREDICTED: UPF0725 protein At4g29550-like [Solanum pennellii]
Solyc07g053200.2	696	11	31	1.50087	0.000800211	gi|460395696|ref|XP_004243417.1|//PREDICTED: universal stress protein A-like protein [Solanum lycopersicum]
Solyc03g025860.2	881	20	45	1.17603	0.000810076	gi|460377214|ref|XP_004234389.1|//PREDICTED: 25.3 kDa vesicle transport protein [Solanum lycopersicum]
Solyc05g024370.1	672	13	34	1.39313	0.000881345	gi|697101767|ref|XP_009597713.1|//PREDICTED: TMV resistance protein N-like isoform X2 [Nicotiana tomentosiformis];gi|698479321|ref|XP_009786757.1|//PREDICTED: TMV resistance protein N-like, partial [Nicotiana sylvestris]
Solyc08g082400.1	753	13	34	1.39313	0.000881345	gi|460399976|ref|XP_004245512.1|//PREDICTED: uncharacterized protein LOC101255121 [Solanum lycopersicum]
Solyc01g100750.2	746	6	22	1.88058	0.000899735	gi|460368945|ref|XP_004230325.1|//PREDICTED: uncharacterized protein LOC101254641 [Solanum lycopersicum]
Solyc10g076670.1	669	3	16	2.42114	0.000901411	gi|723740029|ref|XP_010312367.1|//PREDICTED: leucoanthocyanidin dioxygenase-like, partial [Solanum lycopersicum]
Solyc02g080120.1	1364	3	16	2.42114	0.000901411	gi|723674015|ref|XP_004232746.2|//PREDICTED: gibberellin 2-beta-dioxygenase 8 [Solanum lycopersicum]
Solyc02g005430.1	1004	3	16	2.42114	0.000901411	gi|970009206|ref|XP_015065472.1|//PREDICTED: clumping factor A-like isoform X1 [Solanum pennellii];gi|723667290|ref|XP_010315536.1|//PREDICTED: uncharacterized protein LOC104645488 [Solanum lycopersicum]
BGI_novel_G000704	726	15	37	1.30867	0.000931282	NA
Solyc10g080000.1	390	0	9.97	4.06067	0.000933246	gi|460407628|ref|XP_004249253.1|//PREDICTED: transcription initiation factor IIB-2-like [Solanum lycopersicum]
BGI_novel_G000808	493	5	20	2.00611	0.000942346	gi|985444537|ref|XP_015384891.1|//PREDICTED: cytokinin dehydrogenase 3-like [Citrus sinensis]
Solyc05g050890.1	402	5	20	2.00611	0.000942346	gi|460389236|ref|XP_004240264.1|//PREDICTED: cationic peroxidase 1-like [Solanum lycopersicum]
Solyc05g006140.1	678	8	25.5	1.67853	0.000942641	gi|723700368|ref|XP_010321154.1|//PREDICTED: UDP-glycosyltransferase 74B1-like [Solanum lycopersicum]
Solyc03g082560.2	1261	21	46	1.13735	0.00094649	gi|460378493|ref|XP_004235005.1|//PREDICTED: pyridoxal reductase, chloroplastic [Solanum lycopersicum]
Solyc05g039990.2	435	4	18	2.17603	0.00094924	NA
BGI_novel_G000481	877	17	40	1.24057	0.000954647	gi|970034357|ref|XP_015078498.1|//PREDICTED: premnaspirodiene oxygenase-like [Solanum pennellii]
Solyc02g067360.2	1674	17	40	1.24057	0.000954647	gi|460375130|ref|XP_004233360.1|//PREDICTED: protease Do-like 8, chloroplastic [Solanum lycopersicum]
Solyc01g102870.1	2400	19	43	1.18444	0.000958572	gi|460370968|ref|XP_004231319.1|//PREDICTED: receptor-like protein kinase BRI1-like 3 [Solanum lycopersicum]
Solyc11g071750.1	351	1	11	3.46554	0.000989296	gi|350537863|ref|NP_001234570.1|//regulator of gene silencing [Solanum lycopersicum]
Solyc12g042770.1	834	1	11	3.46554	0.000989296	gi|460413902|ref|XP_004252315.1|//PREDICTED: uncharacterized protein LOC101260209 [Solanum lycopersicum]
Solyc02g094060.2	2560	1	11	3.46554	0.000989296	gi|460371928|ref|XP_004231786.1|//PREDICTED: chloride channel protein CLC-a-like [Solanum lycopersicum]
Solyc03g111930.2	1569	1	11	3.46554	0.000989296	gi|723688041|ref|XP_010319030.1|//PREDICTED: cytochrome P450 71A4-like [Solanum lycopersicum]
Solyc10g076490.1	1596	1	11	3.46554	0.000989296	gi|971579613|ref|XP_015159001.1|//PREDICTED: receptor-like protein 12 [Solanum tuberosum]
Solyc04g014430.1	2061	1	11	3.46554	0.000989296	gi|971549393|ref|XP_015163941.1|//PREDICTED: rhamnogalacturonate lyase-like [Solanum tuberosum]
Solyc09g083360.2	960	1	11	3.46554	0.000989296	gi|460404355|ref|XP_004247648.1|//PREDICTED: transcription factor bHLH92 [Solanum lycopersicum]
Solyc04g078580.1	1602	1	11	3.46554	0.000989296	gi|970045743|ref|XP_015084351.1|//PREDICTED: serine/threonine-protein phosphatase 7 long form homolog [Solanum pennellii]
Solyc08g067690.1	414	1	11	3.46554	0.000989296	gi|723722995|ref|XP_010325142.1|//PREDICTED: uncharacterized protein LOC104648856 isoform X2 [Solanum lycopersicum]
Solyc06g072320.2	1864	1	11	3.46554	0.000989296	gi|460391732|ref|XP_004241473.1|//PREDICTED: long chain base biosynthesis protein 2a-like [Solanum lycopersicum]

## Sheet: Table S5
Table S5. List of down-regulated differentially expressed genes (DEGs) in response to Al stress in tomato.
GeneID	Length (bp)	CK6_h-Expression	Al6_h-Expression	Log2Ratio(Al6_h/CK6_h)	q-value(Storey et al. 2003)	Nr Description
Solyc00g072400.2	1233	34655	15322	-1.17135	0	gi|460416125|ref|XP_004253400.1|//PREDICTED: peroxidase 70-like [Solanum lycopersicum]
Solyc05g046000.2	1166	15792	5008	-1.65078	0	gi|460388984|ref|XP_004240143.1|//PREDICTED: peroxidase 27-like [Solanum lycopersicum]
Solyc05g015300.2	1236	7518	1596	-2.22978	0	gi|460387065|ref|XP_004239211.1|//PREDICTED: dehydration-responsive protein RD22 [Solanum lycopersicum]
Solyc07g052540.2	1208	14717.6	5861.86	-1.322	0	gi|460395778|ref|XP_004243458.1|//PREDICTED: peroxidase 3-like [Solanum lycopersicum]
Solyc01g074030.2	1883	20312	9610	-1.07362	0	gi|350534724|ref|NP_001234412.1|//beta-glucosidase 01 precursor [Solanum lycopersicum]
Solyc11g007220.1	1023	4526.47	569.26	-2.98512	0	gi|460409114|ref|XP_004249985.1|//PREDICTED: peroxidase 5-like [Solanum lycopersicum]
Solyc02g076990.2	1348	3695	262	-3.81183	0	gi|460374335|ref|XP_004232966.1|//PREDICTED: phospholipase A1-IIgamma-like [Solanum lycopersicum]
Solyc01g097690.2	1016	8284.19	2652.08	-1.63713	0	gi|460370807|ref|XP_004231240.1|//PREDICTED: extensin-3-like [Solanum lycopersicum]
Solyc12g044330.1	747	13574	6032	-1.16403	0	gi|970068735|ref|XP_015061505.1|//PREDICTED: aquaporin TIP2-1-like [Solanum pennellii]
Solyc01g097720.1	1089	4526.99	765	-2.55891	0	gi|460370807|ref|XP_004231240.1|//PREDICTED: extensin-3-like [Solanum lycopersicum]
Solyc06g011350.2	1220	16003	7737	-1.04239	0	gi|350539001|ref|NP_001234625.1|//aquaporin [Solanum lycopersicum]
Solyc12g096620.1	1143	7911	2643	-1.57558	0	gi|723753838|ref|XP_010314861.1|//PREDICTED: acetylajmalan esterase-like [Solanum lycopersicum]
Solyc08g079190.1	539	8999	3329	-1.42857	0	gi|460400415|ref|XP_004245730.1|//PREDICTED: 14 kDa proline-rich protein DC2.15-like [Solanum lycopersicum]
Solyc04g081860.2	1213	9055	3521	-1.35662	0	gi|460385379|ref|XP_004238381.1|//PREDICTED: peroxidase 64-like [Solanum lycopersicum]
Solyc04g007050.2	3312	6393	1938	-1.71582	0	gi|723690477|ref|XP_010319429.1|//PREDICTED: putative late blight resistance protein homolog R1A-10 [Solanum lycopersicum]
Solyc10g055810.1	969	12558	6204	-1.01123	0	gi|350534566|ref|NP_001234403.1|//basic 30 kDa endochitinase precursor [Solanum lycopersicum]
Solyc11g069280.1	1029	9545	4322	-1.13694	0	gi|460411445|ref|XP_004251121.1|//PREDICTED: uncharacterized protein LOC101254662 [Solanum lycopersicum]
Solyc11g040140.1	903	6434	2338	-1.45433	0	gi|460410574|ref|XP_004250701.1|//PREDICTED: xyloglucan endotransglucosylase/hydrolase protein A-like [Solanum lycopersicum]
Solyc05g043360.1	1716	3408	803	-2.07935	0	gi|460389008|ref|XP_004240153.1|//PREDICTED: laccase-7-like [Solanum lycopersicum]
Solyc11g007370.1	1335	2195	269	-3.02244	0	gi|460410126|ref|XP_004250482.1|//PREDICTED: crocetin glucoside glucosyltransferase-like [Solanum lycopersicum]
Solyc12g098800.1	715	5157.55	1946.34	-1.39982	0	gi|743899007|ref|XP_011042791.1|//PREDICTED: extensin-2-like [Populus euphratica]
Solyc10g007110.2	1512	4138	1349	-1.61094	0	gi|460405583|ref|XP_004248255.1|//PREDICTED: probable aminotransferase TAT2 [Solanum lycopersicum]
Solyc03g121540.2	3096	6226	2721	-1.18806	4.66071e-304	gi|350537661|ref|NP_001234303.1|//beta-galactosidase precursor [Solanum lycopersicum]
Solyc11g007210.1	999	2555.53	568.74	-2.16167	7.42575e-295	gi|460409112|ref|XP_004249984.1|//PREDICTED: peroxidase 5-like [Solanum lycopersicum]
Solyc06g084820.1	1694	1384	94	-3.87393	2.33911e-283	gi|460392317|ref|XP_004241763.1|//PREDICTED: geraniol 8-hydroxylase-like [Solanum lycopersicum]
Solyc05g009470.2	3232	6517	3059	-1.08504	3.08099e-275	gi|460386502|ref|XP_004238937.1|//PREDICTED: alpha-xylosidase 1 [Solanum lycopersicum]
Solyc05g055320.2	1236	2402	540	-2.1471	6.79293e-275	gi|460388129|ref|XP_004239722.1|//PREDICTED: peroxidase 5-like [Solanum lycopersicum]
Solyc03g033970.1	1284	2329	524	-2.14596	2.06394e-266	gi|460377544|ref|XP_004234551.1|//PREDICTED: isoflavone reductase homolog A622-like [Solanum lycopersicum]
Solyc12g017870.1	1065	5255	2256	-1.21382	1.12827e-265	gi|460413193|ref|XP_004251979.1|//PREDICTED: peroxidase 5-like [Solanum lycopersicum]
Solyc02g014300.1	1743	6676	3253	-1.03111	1.61494e-259	gi|460371310|ref|XP_004231483.1|//PREDICTED: probable pectinesterase/pectinesterase inhibitor 46 [Solanum lycopersicum]
Solyc01g112100.2	1972	2736	751	-1.85908	1.75032e-259	gi|460370495|ref|XP_004231088.1|//PREDICTED: probable flavin-containing monooxygenase 1 [Solanum lycopersicum]
Solyc06g035980.2	702	4528	1827	-1.30329	6.5495e-256	gi|460390211|ref|XP_004240732.1|//PREDICTED: actin-depolymerizing factor 7 [Solanum lycopersicum]
Solyc02g076890.1	411	1672	266	-2.64597	1.27615e-244	gi|723678248|ref|XP_010317331.1|//PREDICTED: uncharacterized protein LOC104646034 [Solanum lycopersicum]
Solyc02g030220.1	1017	1182	78	-3.91551	6.78263e-244	gi|971562261|ref|XP_015167155.1|//PREDICTED: extensin-1-like [Solanum tuberosum]
Solyc01g097680.2	980	3009.82	970.69	-1.62649	5.97691e-237	gi|723662122|ref|XP_010312087.1|//PREDICTED: extensin-2-like isoform X3 [Solanum lycopersicum]
Solyc11g067290.1	1284	1845	377	-2.28488	3.29548e-228	gi|723745436|ref|XP_010313351.1|//PREDICTED: deacetylvindoline O-acetyltransferase-like [Solanum lycopersicum]
Solyc12g100080.1	1026	3220	1144.35	-1.48643	2.50116e-222	gi|460415021|ref|XP_004252859.1|//PREDICTED: adhesive plaque matrix protein-like [Solanum lycopersicum]
Solyc02g077000.2	1454	3375	1239	-1.4396	3.68791e-222	gi|460374333|ref|XP_004232965.1|//PREDICTED: phospholipase A1-IIgamma-like [Solanum lycopersicum]
Solyc01g009370.1	1524	4318	1841	-1.22377	2.35757e-221	gi|460365971|ref|XP_004228867.1|//PREDICTED: cytochrome P450 98A2-like [Solanum lycopersicum]
Solyc12g049070.1	1158	3046.53	1074.36	-1.49758	9.22674e-213	gi|350537899|ref|NP_001234828.1|//extensin-like protein Ext1 precursor [Solanum lycopersicum]
Solyc01g109140.2	1692	3974	1669	-1.2455	1.64754e-209	gi|350536919|ref|NP_001234527.1|//9-divinyl ether synthase [Solanum lycopersicum]
Solyc01g107220.2	1167	2706	908	-1.56929	1.77959e-202	gi|460371108|ref|XP_004231387.1|//PREDICTED: extensin-2-like [Solanum lycopersicum]
Solyc11g067330.1	1302	4383	2018	-1.11289	2.8683e-193	gi|460411981|ref|XP_004251382.1|//PREDICTED: deacetylvindoline O-acetyltransferase-like [Solanum lycopersicum]
Solyc12g006110.1	1164	2584	881	-1.54629	2.59044e-189	gi|460412297|ref|XP_004251538.1|//PREDICTED: fasciclin-like arabinogalactan protein 2 [Solanum lycopersicum]
Solyc11g040340.1	1440	3074	1193	-1.35942	9.75391e-186	gi|350538027|ref|NP_001234323.1|//endo-1,4-beta-D-glucanase precursor [Solanum lycopersicum]
Solyc06g059880.2	2279	1929	523	-1.87686	1.07535e-185	gi|460392906|ref|XP_004242053.1|//PREDICTED: acetolactate synthase 1, chloroplastic-like [Solanum lycopersicum]
Solyc05g054050.2	1661	3755	1650	-1.18024	5.30726e-182	gi|985482448|ref|NP_001306255.1|//glutamate decarboxylase-like [Solanum lycopersicum]
Solyc04g078040.2	834	3211	1296	-1.30285	9.23227e-182	gi|460384806|ref|XP_004238099.1|//PREDICTED: protein SYM1-like [Solanum lycopersicum]
Solyc11g067320.1	969	2385	793	-1.58249	8.726e-181	gi|723745454|ref|XP_004251381.2|//PREDICTED: flavonol sulfotransferase-like [Solanum lycopersicum]
Solyc12g100090.1	1131	2162	677	-1.66903	6.12223e-177	gi|460415019|ref|XP_004252858.1|//PREDICTED: adhesive plaque matrix protein-like [Solanum lycopersicum]
Solyc12g049170.1	1065	2241.59	736.36	-1.59993	1.0677e-172	gi|460414053|ref|XP_004252389.1|//PREDICTED: titin-like [Solanum lycopersicum]
Solyc12g100100.1	1293	1622.71	420.98	-1.94047	1.67943e-163	gi|723752707|ref|XP_010314676.1|//PREDICTED: adhesive plaque matrix protein-like isoform X1 [Solanum lycopersicum]
Solyc12g049150.1	1338	2037.64	657.81	-1.62505	1.20245e-160	gi|723751158|ref|XP_004252386.2|//PREDICTED: adhesive plaque matrix protein-like isoform X1 [Solanum lycopersicum]
Solyc12g007250.1	876	3204	1386	-1.20284	3.28117e-160	gi|460412465|ref|XP_004251619.1|//PREDICTED: probable xyloglucan endotransglucosylase/hydrolase protein 26 [Solanum lycopersicum]
Solyc10g083880.1	747	3874	1841	-1.06723	7.70807e-160	gi|460408074|ref|XP_004249473.1|//PREDICTED: aquaporin TIP1-1 [Solanum lycopersicum]
Solyc11g072930.1	1779	2058	676	-1.60004	1.09715e-158	gi|460412127|ref|XP_004251454.1|//PREDICTED: putative leucine-rich repeat receptor-like protein kinase At2g19210 [Solanum lycopersicum]
Solyc08g007430.1	1773	2877	1185	-1.27357	2.13359e-157	gi|460398039|ref|XP_004244572.1|//PREDICTED: protein NRT1/ PTR FAMILY 6.3-like [Solanum lycopersicum]
Solyc12g049160.1	1128	1104.58	187.87	-2.54958	1.22997e-155	gi|970067358|ref|XP_015060765.1|//PREDICTED: periaxin-like isoform X1 [Solanum pennellii]
Solyc01g099870.1	1137	656	16	-5.35144	3.21687e-154	gi|970000276|ref|XP_015087137.1|//PREDICTED: bidirectional sugar transporter SWEET16-like [Solanum pennellii];gi|723666795|ref|XP_010315469.1|//PREDICTED: bidirectional sugar transporter SWEET17-like [Solanum lycopersicum]
Solyc08g007600.1	2232	1909	606	-1.64932	8.47496e-154	gi|460398331|ref|XP_004244715.1|//PREDICTED: subtilisin-like protease [Solanum lycopersicum]
Solyc10g074840.1	243	2609	1052	-1.30426	3.44592e-148	NA
Solyc01g106200.1	2262	1444.91	368.97	-1.9633	5.44734e-148	gi|747081407|ref|XP_011087976.1|//PREDICTED: oligopeptide transporter 4 [Sesamum indicum];gi|460371078|ref|XP_004231372.1|//PREDICTED: oligopeptide transporter 4 [Solanum lycopersicum]
Solyc01g005850.1	891	3392.71	1576.59	-1.09952	4.86874e-147	gi|970002601|ref|XP_015062051.1|//PREDICTED: extensin-2-like isoform X4 [Solanum pennellii]
Solyc11g067340.1	1302	1544	437	-1.81486	2.51715e-142	gi|970062147|ref|XP_015057957.1|//PREDICTED: acylsugar acyltransferase 3-like [Solanum pennellii]
Solyc10g076220.1	960	1800	593.6	-1.59433	2.91094e-138	gi|460407228|ref|XP_004249056.1|//PREDICTED: peroxidase 70-like [Solanum lycopersicum]
Solyc01g109860.2	2160	2485	1015	-1.28566	3.84535e-138	gi|460370065|ref|XP_004230875.1|//PREDICTED: phosphatidylinositol/phosphatidylcholine transfer protein SFH12-like [Solanum lycopersicum]
Solyc02g032030.1	573	891	130	-2.77081	1.66363e-137	gi|460371546|ref|XP_004231597.1|//PREDICTED: dirigent protein 22-like [Solanum lycopersicum]
BGI_novel_G000855	1200	1280.05	312.18	-2.02964	4.78632e-137	gi|970068809|ref|XP_015061537.1|//PREDICTED: extensin-2-like [Solanum pennellii]
Solyc08g007610.1	2304	1044	206	-2.3353	3.81642e-133	gi|723720025|ref|XP_004244716.2|//PREDICTED: subtilisin-like protease [Solanum lycopersicum]
Solyc10g084200.1	1122	2112	812	-1.37295	5.41985e-130	gi|723739302|ref|XP_010312260.1|//PREDICTED: peroxidase 44-like isoform X1 [Solanum lycopersicum]
Solyc01g005880.1	1044	994.07	196.02	-2.33624	6.65382e-127	gi|970014345|ref|XP_015068160.1|//PREDICTED: extensin-3-like [Solanum pennellii]
Solyc07g044710.1	1185	1522.56	504.15	-1.58847	1.46791e-116	gi|460396117|ref|XP_004243625.1|//PREDICTED: 3-hydroxyisobutyryl-CoA hydrolase-like protein 5 [Solanum lycopersicum]
Solyc07g043700.1	1290	2480	1130	-1.12791	2.43045e-112	gi|460396662|ref|XP_004243890.1|//PREDICTED: deacetylvindoline O-acetyltransferase-like [Solanum lycopersicum]
Solyc01g005860.2	1044	2351.45	1049.83	-1.15729	5.10832e-111	gi|971562162|ref|XP_006354226.2|//PREDICTED: extensin-2-like [Solanum tuberosum];gi|723655947|ref|XP_010316229.1|//PREDICTED: extensin-3-like [Solanum lycopersicum]
Solyc03g095780.1	606	1536	531	-1.52629	5.39849e-111	gi|460378955|ref|XP_004235232.1|//PREDICTED: abscisic acid receptor PYL4-like [Solanum lycopersicum]
Solyc02g071690.1	1089	2044	849	-1.26145	1.34904e-110	gi|723678299|ref|XP_004233010.2|//PREDICTED: uncharacterized protein LOC101263269 [Solanum lycopersicum]
Solyc01g006580.2	1451	2606	1233	-1.07356	5.11657e-109	gi|460365641|ref|XP_004228709.1|//PREDICTED: probable inactive 2-oxoglutarate-dependent dioxygenase AOP2 [Solanum lycopersicum]
Solyc12g049090.1	1155	1324.67	417.56	-1.65947	4.36101e-108	gi|970067326|ref|XP_015060746.1|//PREDICTED: extensin-like [Solanum pennellii]
Solyc01g105590.2	1403	752	128	-2.54848	2.29601e-106	gi|525314076|ref|NP_001266200.1|//AT3 protein [Solanum lycopersicum]
Solyc06g064990.2	1190	1309.58	435	-1.58391	4.83642e-100	gi|460393288|ref|XP_004242242.1|//PREDICTED: GDSL esterase/lipase 5-like [Solanum lycopersicum]
Solyc07g007290.1	1572	636	91	-2.79898	1.39157e-99	gi|723712591|ref|XP_004243023.2|//PREDICTED: probable flavin-containing monooxygenase 1 [Solanum lycopersicum]
Solyc03g119660.1	1245	892	216	-2.03991	1.48914e-96	gi|460381357|ref|XP_004236417.1|//PREDICTED: pollen-specific leucine-rich repeat extensin-like protein 2 [Solanum lycopersicum]
Solyc04g011480.2	520	886	235	-1.90854	5.46336e-88	gi|460382045|ref|XP_004236750.1|//PREDICTED: CASP-like protein PIMP1 [Solanum lycopersicum]
Solyc01g068420.2	1215	1195	415	-1.51972	3.90421e-86	gi|723657771|ref|XP_004229288.2|//PREDICTED: protein trichome birefringence-like 41 isoform X1 [Solanum lycopersicum]
Solyc04g005720.2	757	1236	448	-1.458	8.19248e-84	gi|723690577|ref|XP_010319446.1|//PREDICTED: probable peroxygenase 5 isoform X2 [Solanum lycopersicum];gi|460382546|ref|XP_004237000.1|//PREDICTED: probable peroxygenase 5 isoform X1 [Solanum lycopersicum]
Solyc08g082440.2	1601	2021	965	-1.06036	3.29811e-83	gi|460399972|ref|XP_004245510.1|//PREDICTED: UDP-glucose 4-epimerase GEPI48 isoform X1 [Solanum lycopersicum]
Solyc10g074900.1	3269	1851	853	-1.11158	2.7312e-82	gi|723737601|ref|XP_010327702.1|//PREDICTED: probable LRR receptor-like serine/threonine-protein kinase At1g06840 isoform X2 [Solanum lycopersicum];gi|460408543|ref|XP_004249703.1|//PREDICTED: probable LRR receptor-like serine/threonine-protein kinase At1g06840 isoform X1 [Solanum lycopersicum]
Solyc07g006710.1	549	1097	375	-1.54249	6.61737e-81	gi|460394167|ref|XP_004242676.1|//PREDICTED: pathogenesis-related protein PR-1-like [Solanum lycopersicum]
Solyc01g007690.2	5446	1858	870	-1.08856	6.8375e-80	gi|527209896|gb|EPS74505.1|//hypothetical protein M569_00222, partial [Genlisea aurea];gi|674887138|emb|CDY45547.1|//BnaCnng13060D [Brassica napus]
Solyc11g007790.1	2655	388	30	-3.68692	8.29574e-78	gi|460410144|ref|XP_004250491.1|//PREDICTED: probable disease resistance protein At4g27220 [Solanum lycopersicum]
Solyc02g093790.2	1710	381.05	29.03	-3.70826	9.44973e-77	gi|460371974|ref|XP_004231809.1|//PREDICTED: probable carboxylesterase 16 [Solanum lycopersicum]
Solyc03g083660.1	585	566	109	-2.37037	4.14816e-74	gi|723682051|ref|XP_004235100.2|//PREDICTED: 21 kDa protein-like [Solanum lycopersicum]
Solyc04g076350.1	5241	1607	730	-1.13229	9.47817e-74	gi|723694642|ref|XP_010320215.1|//PREDICTED: uncharacterized protein LOC104647156 isoform X2 [Solanum lycopersicum];gi|723694639|ref|XP_010320214.1|//PREDICTED: uncharacterized protein LOC104647156 isoform X1 [Solanum lycopersicum]
Solyc05g008150.2	461	1508	677	-1.1493	6.1083e-71	gi|2257609|dbj|BAA21495.1|//metallocarboxypeptidase inhibitor [Solanum tuberosum]
Solyc11g011500.1	2490	1273	528	-1.26352	1.33612e-69	gi|460409560|ref|XP_004250206.1|//PREDICTED: potassium channel SKOR-like [Solanum lycopersicum]
Solyc10g039290.1	1817	1552.86	730.38	-1.0821	2.2039e-66	gi|460406127|ref|XP_004248524.1|//PREDICTED: protein NRT1/ PTR FAMILY 4.5 [Solanum lycopersicum]
Solyc01g067370.2	1178	1374	612	-1.16067	8.94313e-66	gi|350535807|ref|NP_001234726.1|//TSB [Solanum lycopersicum]
Solyc03g093390.2	1259	1107	439	-1.32826	1.72138e-65	gi|350537039|ref|NP_001233766.1|//beta expansin precursor [Solanum lycopersicum]
Solyc11g051060.1	1083	1053	406	-1.36885	3.04442e-65	gi|460410881|ref|XP_004250844.1|//PREDICTED: GDSL esterase/lipase 2 [Solanum lycopersicum]
Solyc02g091810.1	957	860	289	-1.56716	3.32606e-65	gi|460375645|ref|XP_004233615.1|//PREDICTED: transcription factor bHLH18-like [Solanum lycopersicum]
Solyc12g098230.1	718	582	138	-2.07024	1.07125e-64	gi|971554602|ref|XP_015165221.1|//PREDICTED: glycine-rich cell wall structural protein-like [Solanum tuberosum];gi|548844301|gb|ERN03927.1|//hypothetical protein AMTR_s00078p00197410 [Amborella trichopoda]
Solyc12g007260.1	879	1193	502	-1.24273	1.09368e-63	gi|460412467|ref|XP_004251620.1|//PREDICTED: probable xyloglucan endotransglucosylase/hydrolase protein 26 [Solanum lycopersicum]
Solyc01g009400.2	1031	1096	447	-1.28779	6.66832e-62	gi|460365969|ref|XP_004228866.1|//PREDICTED: peroxidase 60-like [Solanum lycopersicum]
Solyc12g055960.1	1167	788	270	-1.53913	2.33037e-58	gi|460414594|ref|XP_004252653.1|//PREDICTED: xylosyltransferase 1-like [Solanum lycopersicum]
Solyc12g044710.1	855	840	302	-1.46973	4.09519e-58	gi|460414009|ref|XP_004252367.1|//PREDICTED: adhesive plaque matrix protein-like [Solanum lycopersicum]
Solyc08g007780.2	1165	816.34	295.42	-1.4603	5.40865e-56	gi|460398090|ref|XP_004244597.1|//PREDICTED: expansin-A18 [Solanum lycopersicum]
Solyc11g071610.1	4877	961.08	398	-1.26578	4.58663e-53	gi|723746149|ref|XP_010313468.1|//PREDICTED: abscisic-aldehyde oxidase-like [Solanum lycopersicum]
Solyc09g011090.1	1563	622	192	-1.6897	7.64436e-53	gi|460402735|ref|XP_004246866.1|//PREDICTED: uncharacterized protein LOC101253314 [Solanum lycopersicum]
Solyc03g093380.1	2598	1312	636	-1.03856	8.99594e-53	gi|723683044|ref|XP_010318169.1|//PREDICTED: putative leucine-rich repeat receptor-like protein kinase At2g19210 isoform X1 [Solanum lycopersicum]
Solyc08g068390.2	2427	1110	499	-1.14734	1.75548e-52	gi|698480528|ref|XP_009787311.1|//PREDICTED: peroxisomal fatty acid beta-oxidation multifunctional protein AIM1-like [Nicotiana sylvestris];gi|723723167|ref|XP_010325170.1|//PREDICTED: peroxisomal fatty acid beta-oxidation multifunctional protein AIM1-like [Solanum lycopersicum]
BGI_novel_G000497	1912	478	118	-2.01212	1.55627e-51	gi|460391621|ref|XP_004241419.1|//PREDICTED: BURP domain-containing protein 16-like [Solanum lycopersicum]
Solyc11g072560.1	1545	350	58	-2.58712	4.00055e-51	gi|970059970|ref|XP_015056739.1|//PREDICTED: protein NRT1/ PTR FAMILY 2.7-like [Solanum pennellii]
Solyc10g008830.2	1218	550	162	-1.75733	1.80969e-49	gi|460406000|ref|XP_004248462.1|//PREDICTED: GDSL esterase/lipase At5g45960-like [Solanum lycopersicum];gi|698577120|ref|XP_009776385.1|//PREDICTED: GDSL esterase/lipase At5g45960-like isoform X3 [Nicotiana sylvestris]
Solyc10g008440.2	1123	922	390	-1.23519	4.1604e-49	gi|460405388|ref|XP_004248158.1|//PREDICTED: expansin-B3 [Solanum lycopersicum]
Solyc03g026230.1	1584	717	261	-1.45182	6.022e-49	gi|460377145|ref|XP_004234355.1|//PREDICTED: MATE efflux family protein 5 [Solanum lycopersicum]
Solyc06g054270.2	1983	401	86	-2.21509	6.49621e-49	gi|970035539|ref|XP_015079103.1|//PREDICTED: sugar transport protein 8-like [Solanum pennellii];gi|698497487|ref|XP_009794717.1|//PREDICTED: sugar transport protein 8-like [Nicotiana sylvestris]
Solyc01g104820.2	719	631	212	-1.56747	2.91547e-48	gi|460369576|ref|XP_004230638.1|//PREDICTED: vacuolar iron transporter homolog 4-like [Solanum lycopersicum]
Solyc01g059980.2	1876	217.85	12.3	-4.1405	1.11852e-47	gi|350537435|ref|NP_001234805.1|//glucan endo-1,3-beta-glucosidase B precursor [Solanum lycopersicum]
Solyc03g026030.1	1374	489	134	-1.86149	1.17544e-47	gi|970016816|ref|XP_015069523.1|//PREDICTED: uncharacterized protein LOC107014185 [Solanum pennellii]
Solyc07g042510.2	1039	1019	468	-1.11647	2.7104e-46	gi|460396231|ref|XP_004243681.1|//PREDICTED: BI1-like protein [Solanum lycopersicum]
Solyc09g065660.2	1405	777	312	-1.31026	1.74131e-45	gi|723730611|ref|XP_010326409.1|//PREDICTED: heat stress transcription factor A-7a isoform X1 [Solanum lycopersicum];gi|460403441|ref|XP_004247199.1|//PREDICTED: heat stress transcription factor A-7a isoform X6 [Solanum lycopersicum];gi|723730640|ref|XP_010326419.1|//PREDICTED: heat stress transcription factor A-7a isoform X7 [Solanum lycopersicum];gi|723730620|ref|XP_010326412.1|//PREDICTED: hea…
Solyc02g077540.2	1254	784	320	-1.28667	1.19317e-44	gi|723674891|ref|XP_004233841.2|//PREDICTED: uncharacterized protein LOC101249987 [Solanum lycopersicum]
Solyc03g082770.1	969	272.28	36.98	-2.87417	1.2367e-44	gi|970014345|ref|XP_015068160.1|//PREDICTED: extensin-3-like [Solanum pennellii]
Solyc01g108710.2	432	1108	545	-1.01752	2.28781e-43	NA
Solyc12g005790.1	975	191	9	-4.4014	2.69756e-43	gi|460412244|ref|XP_004251512.1|//PREDICTED: peroxidase 27-like [Solanum lycopersicum]
Solyc11g018530.1	1593	425	113	-1.90503	6.92154e-43	gi|350537931|ref|NP_001234318.1|//root-specific metal transporter [Solanum lycopersicum]
Solyc07g064870.2	1797	1039	500	-1.04909	8.83996e-43	gi|460397080|ref|XP_004244096.1|//PREDICTED: endoglucanase 11-like [Solanum lycopersicum];gi|661882789|emb|CDP13792.1|//unnamed protein product [Coffea canephora]
Solyc08g005620.2	373	530	172	-1.61748	1.32322e-42	gi|565391012|ref|XP_006361222.1|//PREDICTED: peamaclein-like [Solanum tuberosum]
Solyc12g097080.1	666	1009	481	-1.06271	1.9227e-42	gi|460415326|ref|XP_004253010.1|//PREDICTED: probable glutathione S-transferase [Solanum lycopersicum]
Solyc11g072570.1	1878	1095	544	-1.00315	6.44983e-42	gi|460411769|ref|XP_004251278.1|//PREDICTED: protein NRT1/ PTR FAMILY 2.7-like [Solanum lycopersicum]
Solyc10g080260.1	2094	208.93	0	-8.70077	9.12828e-42	gi|460407665|ref|XP_004249271.1|//PREDICTED: zinc finger CCCH domain-containing protein 24-like [Solanum lycopersicum]
Solyc01g105550.1	1359	681	269	-1.33394	3.89288e-41	gi|525314051|ref|NP_001266195.1|//AT1 protein [Solanum lycopersicum]
Solyc08g066980.2	768	168.98	2.65	-5.98861	5.37349e-41	gi|460399317|ref|XP_004245188.1|//PREDICTED: UDP-N-acetylglucosamine/UDP-glucose/GDP-mannose transporter [Solanum lycopersicum]
Solyc08g076790.2	1273	492	156	-1.65101	8.41316e-41	gi|460400772|ref|XP_004245906.1|//PREDICTED: cinnamoyl-CoA reductase 2-like isoform X2 [Solanum lycopersicum];gi|723725574|ref|XP_010325560.1|//PREDICTED: tetraketide alpha-pyrone reductase 1-like isoform X3 [Solanum lycopersicum]
Solyc12g038680.1	651	202	0	-8.6521	1.18168e-40	gi|747044412|ref|XP_011088894.1|//PREDICTED: uncharacterized protein LOC105170014 [Sesamum indicum]
Solyc06g060900.1	381	325	70	-2.20891	8.4068e-40	NA
Solyc12g088280.1	1766	363.65	89.67	-2.01375	1.30168e-39	gi|723752581|ref|XP_010314652.1|//PREDICTED: serine carboxypeptidase-like 11 [Solanum lycopersicum]
Solyc09g008910.1	1524	401	112	-1.834	1.33532e-38	gi|460402805|ref|XP_004246901.1|//PREDICTED: cytochrome P450 76A2-like [Solanum lycopersicum]
Solyc05g006920.2	2188	857	397	-1.10405	1.65606e-38	gi|460386145|ref|XP_004238760.1|//PREDICTED: protein NRT1/ PTR FAMILY 2.13 [Solanum lycopersicum]
Solyc02g079460.1	1599	285	57	-2.31582	4.39075e-37	gi|460373947|ref|XP_004232773.1|//PREDICTED: tetrahydrocannabinolic acid synthase-like [Solanum lycopersicum]
Solyc01g106630.2	893	179.09	0	-8.47843	6.5317e-37	gi|350538759|ref|NP_001234358.1|//PR1 protein precursor [Solanum lycopersicum]
Solyc09g010720.2	3038	655	272	-1.26178	1.74316e-36	gi|723727483|ref|XP_010325863.1|//PREDICTED: WD repeat-containing protein 44-like [Solanum lycopersicum]
Solyc03g080030.2	437	487	173	-1.48704	6.45655e-35	gi|460378563|ref|XP_004235040.1|//PREDICTED: major latex allergen Hev b 5-like [Solanum lycopersicum]
Solyc05g050730.1	465	758	350	-1.10874	1.82615e-34	gi|970029009|ref|XP_015075831.1|//PREDICTED: stigma-specific STIG1-like protein 1 [Solanum pennellii]
Solyc06g048790.1	1893	778	368	-1.07396	1.24418e-33	gi|460390954|ref|XP_004241089.1|//PREDICTED: uncharacterized protein LOC101250309 [Solanum lycopersicum]
Solyc03g025870.2	985	560	229	-1.28397	3.0803e-32	gi|460377326|ref|XP_004234444.1|//PREDICTED: transcription factor LAF1-like [Solanum lycopersicum]
Solyc09g089800.1	1077	489.35	184.98	-1.39739	4.34396e-32	gi|460404910|ref|XP_004247921.1|//PREDICTED: 1-aminocyclopropane-1-carboxylate oxidase homolog 1-like [Solanum lycopersicum]
Solyc02g050240.2	1160	148.84	0	-8.21151	8.7095e-32	gi|460371801|ref|XP_004231723.1|//PREDICTED: prolyl endopeptidase-like [Solanum lycopersicum]
Solyc05g055990.2	989	673	308	-1.12157	2.54734e-31	gi|460388039|ref|XP_004239679.1|//PREDICTED: aquaporin PIP2-4 [Solanum lycopersicum]
BGI_novel_G000357	5994	294.07	75.46	-1.95627	3.4911e-31	gi|47824970|gb|AAT38744.1|//Putative gag-pol polyprotein, identical [Solanum demissum]
Solyc07g044720.1	1451	535.44	217.85	-1.29128	3.74886e-31	gi|970040998|ref|XP_015081889.1|//PREDICTED: 3-hydroxyisobutyryl-CoA hydrolase-like protein 5 [Solanum pennellii];gi|460396658|ref|XP_004243888.1|//PREDICTED: 3-hydroxyisobutyryl-CoA hydrolase-like protein 5 [Solanum lycopersicum]
Solyc07g064990.2	1452	273	67	-2.02056	2.98721e-30	gi|460397058|ref|XP_004244085.1|//PREDICTED: indole-3-acetate O-methyltransferase 1 [Solanum lycopersicum]
Solyc10g005190.1	1014	604	268	-1.16621	5.41869e-30	gi|723735109|ref|XP_010327243.1|//PREDICTED: uncharacterized protein LOC104649498 [Solanum lycopersicum]
Solyc05g010480.2	1405	451.04	169.42	-1.40654	5.62002e-30	gi|460386633|ref|XP_004239002.1|//PREDICTED: U3 small nucleolar RNA-associated protein 15 homolog [Solanum lycopersicum];gi|970028657|ref|XP_015075654.1|//PREDICTED: protein SLOW WALKER 1 [Solanum pennellii]
Solyc01g109210.2	1641	132.77	0	-8.04668	5.67788e-29	gi|460370008|ref|XP_004230847.1|//PREDICTED: RING-H2 finger protein ATL65 [Solanum lycopersicum]
BGI_novel_G000795	701	281.65	75.68	-1.88981	1.18381e-28	gi|970067177|ref|XP_015060669.1|//PREDICTED: peroxidase 27-like [Solanum pennellii]
BGI_novel_G000030	1062	534	231	-1.20284	5.81227e-28	gi|460365073|ref|XP_004228430.1|//PREDICTED: auxin-induced protein X10A-like [Solanum lycopersicum]
Solyc01g098960.1	1668	536	236	-1.17734	3.5726e-27	gi|723662579|ref|XP_010312667.1|//PREDICTED: putative UDP-glucuronate:xylan alpha-glucuronosyltransferase 4 [Solanum lycopersicum]
BGI_novel_G000575	3183	120.83	0	-7.91073	7.83992e-27	gi|460398134|ref|XP_004244618.1|//PREDICTED: uncharacterized protein LOC101254714 isoform X1 [Solanum lycopersicum]
BGI_novel_G000399	3863	543.42	243.27	-1.1534	1.0848e-26	gi|970056517|ref|XP_015054864.1|//PREDICTED: uncharacterized protein LOC107001256 [Solanum pennellii]
Solyc02g094370.1	2145	424	166	-1.34677	1.46244e-26	gi|723668815|ref|XP_010315905.1|//PREDICTED: exocyst complex component EXO70B1 [Solanum lycopersicum]
BGI_novel_G000786	3099	273	77	-1.81986	1.65121e-26	gi|56407681|gb|AAV88069.1|//hypothetical retrotransposon [Ipomoea batatas]
Solyc06g054520.1	1239	116	7	-4.04452	8.8496e-26	gi|460391090|ref|XP_004241156.1|//PREDICTED: 3-hydroxyisobutyryl-CoA hydrolase-like protein 5 [Solanum lycopersicum]
Solyc09g074430.2	1519	594	284	-1.05846	1.80056e-25	gi|460403990|ref|XP_004247468.1|//PREDICTED: probable indole-3-pyruvate monooxygenase YUCCA10 [Solanum lycopersicum]
Solyc01g107060.2	1201	557.97	260.03	-1.0954	2.60911e-25	gi|460369700|ref|XP_004230695.1|//PREDICTED: uncharacterized acetyltransferase At3g50280-like [Solanum lycopersicum]
BGI_novel_G000466	1053	105.93	5.81	-4.18232	4.15201e-24	gi|971588524|ref|XP_015161424.1|//PREDICTED: tripartite motif-containing protein 44-like [Solanum tuberosum]
Solyc06g072400.1	2231	538.36	253.04	-1.0831	4.65884e-24	gi|460391718|ref|XP_004241466.1|//PREDICTED: type I inositol 1,4,5-trisphosphate 5-phosphatase CVP2-like isoform X1 [Solanum lycopersicum]
BGI_novel_G000733	2140	143.62	20.6	-2.79543	1.19809e-23	gi|460408985|ref|XP_004249921.1|//PREDICTED: uncharacterized protein LOC101253851 isoform X1 [Solanum lycopersicum]
Solyc01g073970.2	575	242.04	68.66	-1.8116	1.51862e-23	gi|923722678|ref|XP_013665518.1|//PREDICTED: histone H3-like centromeric protein CSE4 [Brassica napus]
Solyc02g072570.1	753	596	296	-1.00361	1.52134e-23	gi|723678260|ref|XP_010317335.1|//PREDICTED: transcription factor HBP-1b(c38)-like [Solanum lycopersicum]
Solyc02g090600.1	525	356	136	-1.38216	2.10119e-23	gi|359480691|ref|XP_003632513.1|//PREDICTED: uncharacterized protein LOC100854101 [Vitis vinifera]
Solyc09g072850.1	873	99.95	4.74	-4.39214	2.22059e-23	gi|723731697|ref|XP_010326637.1|//PREDICTED: uncharacterized protein LOC104649358 [Solanum lycopersicum]
Solyc09g015850.2	2551	163.04	29.8	-2.44573	3.16116e-23	gi|288191164|gb|ADC43935.1|//ribosomal protein S3, partial (mitochondrion) [Suregada glomerulata];gi|335059680|gb|AEH27114.1|//ribosomal protein S3, partial (mitochondrion) [Solanum lycopersicum]
Solyc01g103210.2	897	200.91	48.19	-2.05364	4.00481e-23	gi|970000959|ref|XP_015055939.1|//PREDICTED: uncharacterized protein LOC107002424 [Solanum pennellii]
Solyc08g014580.2	3908	379	152	-1.31202	4.97193e-23	gi|460398456|ref|XP_004244775.1|//PREDICTED: type I inositol 1,4,5-trisphosphate 5-phosphatase 12-like [Solanum lycopersicum]
Solyc12g094470.1	1407	302	105	-1.51805	6.95468e-23	gi|460415716|ref|XP_004253203.1|//PREDICTED: L-ascorbate oxidase homolog [Solanum lycopersicum]
Solyc12g049040.1	1074	218.68	58	-1.90859	7.0549e-23	gi|723751689|ref|XP_010314453.1|//PREDICTED: adhesive plaque matrix protein-like [Solanum lycopersicum]
Solyc12g006430.1	1329	378	152	-1.30821	7.06916e-23	gi|460412338|ref|XP_004251558.1|//PREDICTED: UDP-glycosyltransferase 82A1 [Solanum lycopersicum]
Solyc04g081110.1	1638	421	180	-1.21972	7.66253e-23	gi|460385264|ref|XP_004238324.1|//PREDICTED: galactose oxidase-like [Solanum lycopersicum]
Solyc07g052950.2	471	422	181	-1.21515	9.11533e-23	gi|460395732|ref|XP_004243435.1|//PREDICTED: uncharacterized protein LOC101268883 [Solanum lycopersicum]
Solyc11g039870.1	3309	483.09	222.11	-1.11491	1.01548e-22	gi|723743713|ref|XP_010313027.1|//PREDICTED: uncharacterized protein LOC101245721 isoform X5 [Solanum lycopersicum]
Solyc03g111730.2	1441	322	118	-1.44217	1.25379e-22	gi|460381115|ref|XP_004236298.1|//PREDICTED: vignain-like [Solanum lycopersicum]
Solyc11g065480.1	1434	169	34	-2.30731	1.56569e-22	gi|970062364|ref|XP_015058075.1|//PREDICTED: uncharacterized protein LOC107004383 [Solanum pennellii]
Solyc02g088250.2	1546	92.56	4.23	-4.44555	6.93273e-22	gi|460372783|ref|XP_004232204.1|//PREDICTED: phosphate transporter PHO1 homolog 3 [Solanum lycopersicum]
Solyc06g074910.2	999	503	242	-1.04944	1.56149e-21	gi|460393003|ref|XP_004242101.1|//PREDICTED: transcription factor RAX1-like [Solanum lycopersicum]
Solyc01g099950.1	1563	472	221	-1.08863	1.86594e-21	gi|723662968|ref|XP_004231287.2|//PREDICTED: probable pectinesterase/pectinesterase inhibitor 20 [Solanum lycopersicum]
Solyc02g085880.1	1491	325.01	125.99	-1.36107	4.79592e-21	gi|525313944|ref|NP_001266171.1|//cytokinin hydroxylase-like [Solanum lycopersicum]
BGI_novel_G000565	3214	211.39	60.17	-1.80668	1.07472e-20	gi|460397118|ref|XP_004244115.1|//PREDICTED: pentatricopeptide repeat-containing protein At4g28010 [Solanum lycopersicum]
Solyc01g081400.2	798	292	107	-1.44225	1.13378e-20	gi|460367342|ref|XP_004229533.1|//PREDICTED: B3 domain-containing protein Os06g0112300-like [Solanum lycopersicum]
Solyc08g079200.1	408	278	99	-1.48348	1.54284e-20	gi|460400413|ref|XP_004245729.1|//PREDICTED: 14 kDa proline-rich protein DC2.15-like [Solanum lycopersicum]
Solyc07g044730.2	1569	391	171	-1.18707	1.68138e-20	gi|723716404|ref|XP_010323937.1|//PREDICTED: 3-hydroxyisobutyryl-CoA hydrolase-like protein 5 [Solanum lycopersicum];gi|970040998|ref|XP_015081889.1|//PREDICTED: 3-hydroxyisobutyryl-CoA hydrolase-like protein 5 [Solanum pennellii]
Solyc05g011960.2	3750	406.27	181.45	-1.15676	1.9091e-20	gi|970027846|ref|XP_015075211.1|//PREDICTED: uncharacterized protein LOC107019151 isoform X2 [Solanum pennellii];gi|460386682|ref|XP_004239025.1|//PREDICTED: cytochrome P450 CYP749A22-like [Solanum lycopersicum]
BGI_novel_G000003	2041	116.66	15.23	-2.93122	2.18577e-20	gi|675895296|ref|YP_009049770.1|//hypothetical protein (mitochondrion) [Capsicum annuum]
BGI_novel_G000499	814	389.62	171.29	-1.17952	3.0299e-20	gi|723710836|ref|XP_010322964.1|//PREDICTED: rhodanese-like domain-containing protein 19, mitochondrial, partial [Solanum lycopersicum]
Solyc03g053100.2	2313	84.63	0	-7.39699	4.61254e-20	gi|460377973|ref|XP_004234760.1|//PREDICTED: kinesin-related protein 4-like [Solanum lycopersicum]
BGI_novel_G000197	1512	323.4	129.31	-1.31638	5.55218e-20	gi|723675277|ref|XP_010316845.1|//PREDICTED: dihydroorotase, mitochondrial isoform X1 [Solanum lycopersicum]
Solyc04g016020.1	1595	161	36	-2.15488	6.13167e-20	gi|565404762|ref|XP_006367795.1|//PREDICTED: UPF0481 protein At3g47200-like [Solanum tuberosum];gi|565390303|ref|XP_006360884.1|//PREDICTED: putative UPF0481 protein At3g02645 [Solanum tuberosum]
Solyc01g095840.1	1137	142	27	-2.38875	6.2744e-20	gi|723661557|ref|XP_010327034.1|//PREDICTED: putative RING-H2 finger protein ATL21A [Solanum lycopersicum]
Solyc06g074990.1	1581	184	48	-1.93249	8.31463e-20	gi|6002601|gb|AAF00053.1|AF092655_1//putative high-affinity nitrate transporter [Solanum lycopersicum]
Solyc04g082170.2	1344	208	61	-1.7636	8.96086e-20	gi|460385435|ref|XP_004238409.1|//PREDICTED: alcohol dehydrogenase-like 7 [Solanum lycopersicum]
Solyc04g076770.2	1193	360	155	-1.20962	1.57121e-19	gi|460384658|ref|XP_004238027.1|//PREDICTED: peroxidase 9 [Solanum lycopersicum]
Solyc04g025750.2	1294	157	35	-2.15923	1.57606e-19	gi|723691423|ref|XP_010319590.1|//PREDICTED: WAT1-related protein At1g70260-like [Solanum lycopersicum]
Solyc03g122320.1	348	152	34	-2.15436	6.5787e-19	gi|723684761|ref|XP_010318472.1|//PREDICTED: uncharacterized protein LOC104646525 [Solanum lycopersicum]
Solyc02g093660.1	1158	190	54	-1.80886	8.56638e-19	gi|723669080|ref|XP_010315947.1|//PREDICTED: uncharacterized protein LOC104645667 [Solanum lycopersicum]
Solyc06g009610.1	3522	351	153	-1.19183	1.1205e-18	gi|970033734|ref|XP_015078169.1|//PREDICTED: DELLA protein RGL1-like [Solanum pennellii]
Solyc06g082260.2	788	392.76	181.33	-1.10892	1.26033e-18	gi|460393811|ref|XP_004242502.1|//PREDICTED: laccase-3-like [Solanum lycopersicum]
Solyc04g058160.1	902	215	69	-1.63356	1.8343e-18	gi|460383276|ref|XP_004237356.1|//PREDICTED: probable calcium-binding protein CML44 [Solanum lycopersicum]
Solyc07g063370.2	1840	428	207	-1.04187	2.30222e-18	gi|723719123|ref|XP_010324440.1|//PREDICTED: beta-glucosidase 18-like [Solanum lycopersicum]
Solyc08g074520.1	1971	75.36	0	-7.22962	3.00566e-18	gi|460401097|ref|XP_004246065.1|//PREDICTED: TATA-binding protein-associated factor BTAF1 isoform X1 [Solanum lycopersicum]
Solyc02g089760.2	770	371.91	170.36	-1.12026	5.43563e-18	gi|460372568|ref|XP_004232101.1|//PREDICTED: proline-rich receptor-like protein kinase PERK8 [Solanum lycopersicum]
Solyc01g108800.2	1347	287	115	-1.31331	7.36298e-18	gi|723665632|ref|XP_010315275.1|//PREDICTED: 3-hydroxyisobutyryl-CoA hydrolase 1-like [Solanum lycopersicum]
Solyc03g120120.2	1660	151.65	36.37	-2.05382	7.43095e-18	gi|460379933|ref|XP_004235713.1|//PREDICTED: uncharacterized protein LOC101251365 [Solanum lycopersicum]
Solyc04g079680.2	1814	324	139	-1.2148	7.51013e-18	gi|460385015|ref|XP_004238201.1|//PREDICTED: cytochrome P450 CYP82D47-like [Solanum lycopersicum]
Solyc10g011730.2	479	288	116	-1.30584	8.98263e-18	gi|460405218|ref|XP_004248073.1|//PREDICTED: arabinogalactan peptide 20-like [Solanum lycopersicum]
Solyc07g047990.1	1118	306	129	-1.24005	1.87018e-17	gi|697101020|ref|XP_009593928.1|//PREDICTED: probable serine/threonine-protein kinase WNK11 [Nicotiana tomentosiformis];gi|460396620|ref|XP_004243869.1|//PREDICTED: probable serine/threonine-protein kinase WNK11 [Solanum lycopersicum]
Solyc06g008240.2	991	170	47	-1.8487	1.87492e-17	gi|460389692|ref|XP_004240484.1|//PREDICTED: CRIB domain-containing protein RIC6-like [Solanum lycopersicum]
Solyc05g025820.2	1375	412	201	-1.02934	2.00997e-17	gi|460387299|ref|XP_004239317.1|//PREDICTED: putative receptor-like protein kinase At1g72540 [Solanum lycopersicum]
Solyc09g091460.2	4218	385	183	-1.06691	2.79661e-17	gi|723732783|ref|XP_010326813.1|//PREDICTED: uncharacterized protein LOC101268228 [Solanum lycopersicum]
BGI_novel_G000746	1805	68.78	0	-7.09781	6.2081e-17	gi|460410245|ref|XP_004250541.1|//PREDICTED: F-box/FBD/LRR-repeat protein At1g13570-like [Solanum lycopersicum]
Solyc12g036550.1	438	191.96	62	-1.62436	1.53624e-16	gi|544163672|ref|YP_008563147.1|//hypothetical chloroplast RF1 (chloroplast) [Solanum lycopersicum]
Solyc09g008500.1	626	396	195	-1.01592	1.73772e-16	gi|460402198|ref|XP_004246601.1|//PREDICTED: non-specific lipid-transfer protein 2-like [Solanum lycopersicum]
Solyc07g040960.1	1500	341	157	-1.1129	1.78424e-16	gi|914099008|ref|NP_001234228.2|//salt responsive protein 2 [Solanum lycopersicum]
Solyc01g007640.2	7282	133.77	31	-2.10331	2.18358e-16	gi|544163656|ref|YP_008563132.1|//hypothetical chloroplast RF2 (chloroplast) [Solanum lycopersicum]
Solyc01g010140.1	1533	67	3	-4.47502	2.44919e-16	gi|697098536|ref|XP_009627167.1|//PREDICTED: uncharacterized protein LOC104117764 isoform X2 [Nicotiana tomentosiformis];gi|723656477|ref|XP_010317846.1|//PREDICTED: uncharacterized protein LOC104646250 [Solanum lycopersicum]
Solyc06g048910.1	3458	344	160	-1.09823	2.74392e-16	gi|723705791|ref|XP_010322121.1|//PREDICTED: disease resistance protein At4g27190-like [Solanum lycopersicum];gi|970033627|ref|XP_015078113.1|//PREDICTED: disease resistance protein At4g27190-like [Solanum pennellii]
Solyc03g123670.2	864	262.66	106.39	-1.29773	3.25799e-16	gi|460379547|ref|XP_004235523.1|//PREDICTED: uncharacterized protein LOC101244939 [Solanum lycopersicum]
Solyc02g083510.2	928	86	10	-3.09823	3.26695e-16	gi|723672820|ref|XP_010316437.1|//PREDICTED: probable aquaporin PIP2-8 isoform X1 [Solanum lycopersicum]
Solyc05g008550.2	325	188	61	-1.61774	3.78997e-16	gi|698577944|ref|XP_009776611.1|//PREDICTED: fruit-specific protein-like [Nicotiana sylvestris]
BGI_novel_G000393	2410	64.86	0	-7.01315	3.86609e-16	gi|970056517|ref|XP_015054864.1|//PREDICTED: uncharacterized protein LOC107001256 [Solanum pennellii]
Solyc09g010430.1	264	338	157	-1.10015	4.50165e-16	NA
Solyc01g104830.2	800	253	101	-1.31868	4.9834e-16	gi|971558034|ref|XP_015166099.1|//PREDICTED: vacuolar iron transporter homolog 4-like [Solanum tuberosum]
Solyc06g082560.1	2565	361	174	-1.0468	7.42187e-16	gi|723711888|ref|XP_010323143.1|//PREDICTED: LOW QUALITY PROTEIN: chaperone protein ClpB1-like [Solanum lycopersicum]
BGI_novel_G000308	538	84	10	-3.06428	9.9838e-16	gi|971542944|ref|XP_015162283.1|//PREDICTED: uncharacterized protein LOC107059796 [Solanum tuberosum]
Solyc04g082000.2	3033	280	119.83	-1.21833	1.02839e-15	gi|971541306|ref|XP_015161914.1|//PREDICTED: phospholipase D delta-like [Solanum tuberosum];gi|460385407|ref|XP_004238395.1|//PREDICTED: phospholipase D delta-like [Solanum lycopersicum]
Solyc10g085610.1	1308	153	43	-1.82502	1.26136e-15	gi|460408793|ref|XP_004249826.1|//PREDICTED: uncharacterized protein LOC101259598 [Solanum lycopersicum]
Solyc10g083170.1	858	64	3	-4.40893	1.38983e-15	gi|460408703|ref|XP_004249781.1|//PREDICTED: secoisolariciresinol dehydrogenase-like [Solanum lycopersicum]
Solyc04g011920.1	1551	227	87	-1.3775	1.92272e-15	gi|460382856|ref|XP_004237152.1|//PREDICTED: cytochrome P450 86B1-like [Solanum lycopersicum]
Solyc10g007970.1	768	159	47	-1.75219	2.23025e-15	gi|460406043|ref|XP_004248483.1|//PREDICTED: probable WRKY transcription factor 65 [Solanum lycopersicum]
Solyc01g007800.2	891	199	71	-1.48077	3.93867e-15	gi|460365347|ref|XP_004228564.1|//PREDICTED: transcription repressor OFP6 [Solanum lycopersicum]
Solyc02g090720.2	482	136	36	-1.91143	7.12957e-15	gi|460372439|ref|XP_004232038.1|//PREDICTED: uncharacterized protein LOC101245602 [Solanum lycopersicum]
Solyc09g008560.2	1477	164	53	-1.62352	2.32586e-14	gi|460402186|ref|XP_004246595.1|//PREDICTED: feruloyl CoA ortho-hydroxylase 1 [Solanum lycopersicum]
Solyc07g025170.2	886	55.77	0	-6.79531	2.92389e-14	gi|970042024|ref|XP_015082405.1|//PREDICTED: exocyst complex component SEC3A-like isoform X3 [Solanum pennellii]
Solyc04g007360.1	498	151	46	-1.70874	3.10331e-14	gi|460382611|ref|XP_004237032.1|//PREDICTED: uncharacterized protein LOC101243697 [Solanum lycopersicum]
Solyc12g011430.1	855	98	19	-2.36068	4.3722e-14	gi|723749484|ref|XP_004251835.2|//PREDICTED: persulfide dioxygenase ETHE1 homolog, mitochondrial-like [Solanum lycopersicum]
Solyc12g070090.1	1458	221.17	89.11	-1.30539	5.0678e-14	gi|723749879|ref|XP_010314564.1|//PREDICTED: fatty acid amide hydrolase-like [Solanum lycopersicum]
Solyc03g093500.2	874	124.1	32.03	-1.9479	5.06957e-14	gi|723683082|ref|XP_010318177.1|//PREDICTED: WD repeat-containing protein WRAP73 [Solanum lycopersicum]
Solyc11g006630.1	2577	71.57	8.08	-3.14082	6.43424e-14	gi|970061157|ref|XP_015057359.1|//PREDICTED: putative late blight resistance protein homolog R1B-12 [Solanum pennellii]
BGI_novel_G000431	1446	183	66	-1.4652	7.49626e-14	gi|723702745|ref|XP_010321544.1|//PREDICTED: F-box protein At3g22700-like [Solanum lycopersicum]
BGI_novel_G000627	1618	249	108	-1.19901	7.66042e-14	gi|723724424|ref|XP_010325417.1|//PREDICTED: uncharacterized protein LOC101263237 [Solanum lycopersicum]
Solyc02g092610.2	940	59.19	3.73	-3.982	7.79313e-14	gi|971537161|ref|XP_015168353.1|//PREDICTED: LOW QUALITY PROTEIN: BTB/POZ domain-containing protein At5g67385 [Solanum tuberosum]
Solyc04g081250.1	450	92	17	-2.42999	9.96945e-14	gi|460385296|ref|XP_004238340.1|//PREDICTED: auxin-induced protein 10A5 [Solanum lycopersicum]
BGI_novel_G000480	799	152.41	48.75	-1.63838	1.28473e-13	gi|971535391|ref|XP_015163675.1|//PREDICTED: uncharacterized protein LOC107060350 [Solanum tuberosum]
Solyc02g065490.2	2328	80	12	-2.73086	1.33337e-13	gi|460375230|ref|XP_004233410.1|//PREDICTED: BEL1-like homeodomain protein 2 [Solanum lycopersicum]
Solyc12g049180.1	1035	82.01	13	-2.65118	1.60776e-13	gi|970067364|ref|XP_015060768.1|//PREDICTED: adhesive plaque matrix protein-like [Solanum pennellii]
Solyc03g123410.1	627	224	94	-1.24666	2.58635e-13	gi|460379586|ref|XP_004235542.1|//PREDICTED: auxin-binding protein ABP19a [Solanum lycopersicum]
Solyc06g048600.2	723	122	33	-1.88024	2.98335e-13	gi|460390447|ref|XP_004240845.1|//PREDICTED: two-component response regulator ARR17-like isoform X1 [Solanum lycopersicum]
BGI_novel_G000016	1551	50.82	0	-6.66122	3.22346e-13	gi|460416291|ref|XP_004253479.1|//PREDICTED: uncharacterized protein LOC101257649 [Solanum lycopersicum]
Solyc03g123850.2	530	94.13	19.08	-2.29649	3.28642e-13	gi|970018596|ref|XP_015070470.1|//PREDICTED: RNA-binding protein with multiple splicing [Solanum pennellii]
Solyc05g007110.2	1407	246	109	-1.16822	3.29539e-13	gi|723697344|ref|XP_010320666.1|//PREDICTED: probable WRKY transcription factor 72 isoform X1 [Solanum lycopersicum]
Solyc08g068230.2	2322	110	28	-1.9679	9.09581e-13	gi|723723136|ref|XP_010325168.1|//PREDICTED: pentatricopeptide repeat-containing protein At5g25630 isoform X2 [Solanum lycopersicum]
BGI_novel_G000336	971	61.38	6.06	-3.33427	9.66747e-13	gi|971551556|ref|XP_015164501.1|//PREDICTED: palmitoyl-protein thioesterase 1 isoform X2 [Solanum tuberosum]
BGI_novel_G000509	753	174	65	-1.41447	1.17251e-12	gi|460394192|ref|XP_004242688.1|//PREDICTED: CASP-like protein 2C1 [Solanum lycopersicum]
Solyc01g081340.2	1156	48	0	-6.57886	1.27972e-12	gi|460367334|ref|XP_004229529.1|//PREDICTED: salicylate carboxymethyltransferase-like [Solanum lycopersicum]
Solyc11g018720.1	756	62.62	6.73	-3.21184	1.31991e-12	gi|723742772|ref|XP_010312846.1|//PREDICTED: ALBINO3-like protein 2, chloroplastic [Solanum lycopersicum]
Solyc02g032970.2	1072	292.21	144.49	-1.00993	1.71173e-12	gi|970009648|ref|XP_015065714.1|//PREDICTED: probable inactive ATP-dependent zinc metalloprotease FTSHI 5, chloroplastic isoform X2 [Solanum pennellii]
Solyc02g071620.2	1333	70	10	-2.80125	2.16505e-12	gi|460374407|ref|XP_004233002.1|//PREDICTED: GDSL esterase/lipase At1g29670-like [Solanum lycopersicum]
Solyc05g051650.1	1164	213	91	-1.22081	2.19589e-12	gi|723703217|ref|XP_004240243.2|//PREDICTED: QWRF motif-containing protein 7 [Solanum lycopersicum]
Solyc01g087960.1	1198	51	3	-4.08136	2.612e-12	gi|969998179|ref|XP_015071486.1|//PREDICTED: serine carboxypeptidase-like 40 isoform X2 [Solanum pennellii]
Solyc01g110040.2	19137	161.72	58.87	-1.45179	2.73421e-12	gi|970001752|ref|XP_015059268.1|//PREDICTED: pentatricopeptide repeat-containing protein At1g74600, chloroplastic [Solanum pennellii]
BGI_novel_G000174	662	216	95	-1.17892	5.97756e-12	NA
Solyc07g040660.2	2837	166	63	-1.39165	6.7641e-12	gi|723717140|ref|XP_010324050.1|//PREDICTED: uncharacterized protein LOC101266350 isoform X1 [Solanum lycopersicum];gi|723709301|ref|XP_010322688.1|//PREDICTED: golgin candidate 5 isoform X1 [Solanum lycopersicum]
Solyc04g074640.2	1352	113	32	-1.81407	6.90101e-12	gi|460384486|ref|XP_004237942.1|//PREDICTED: thylakoid lumenal 29 kDa protein, chloroplastic [Solanum lycopersicum]
Solyc11g067130.1	1983	44.52	0	-6.47027	7.21359e-12	gi|723745371|ref|XP_010313339.1|//PREDICTED: DNA polymerase epsilon catalytic subunit A-like isoform X2 [Solanum lycopersicum]
Solyc11g065150.1	1224	44.39	0	-6.46606	7.69398e-12	gi|723744770|ref|XP_010313253.1|//PREDICTED: uncharacterized protein LOC101256352 [Solanum lycopersicum]
Solyc04g079070.2	1581	133	44	-1.58974	1.1877e-11	gi|723695406|ref|XP_010320342.1|//PREDICTED: serine carboxypeptidase-like 10 isoform X1 [Solanum lycopersicum]
Solyc04g078950.1	918	201.5	87.09	-1.20409	1.3794e-11	gi|460384927|ref|XP_004238158.1|//PREDICTED: protein WEAK CHLOROPLAST MOVEMENT UNDER BLUE LIGHT 1-like [Solanum lycopersicum]
Solyc01g108750.2	967	129	42	-1.6128	1.48312e-11	gi|723665620|ref|XP_010315273.1|//PREDICTED: salicylic acid-binding protein 2-like isoform X1 [Solanum lycopersicum]
Solyc01g005890.1	789	42.65	0	-6.40837	1.8418e-11	gi|970014345|ref|XP_015068160.1|//PREDICTED: extensin-3-like [Solanum pennellii]
Solyc09g007800.2	651	249	120	-1.047	1.87538e-11	gi|723728323|ref|XP_010325987.1|//PREDICTED: uncharacterized protein LOC101246657 [Solanum lycopersicum]
Solyc05g026070.1	2127	42.91	1.49	-4.84182	2.38761e-11	gi|971534500|ref|XP_015161475.1|//PREDICTED: uncharacterized protein LOC102604884 isoform X2 [Solanum tuberosum];gi|723700242|ref|XP_010321128.1|//PREDICTED: uncharacterized protein LOC101261029 [Solanum lycopersicum]
Solyc08g074310.1	2042	85	19	-2.15536	2.6138e-11	gi|970009537|ref|XP_015065653.1|//PREDICTED: photosystem I reaction center subunit III, chloroplastic-like [Solanum pennellii]
Solyc06g083000.1	450	65	10	-2.69433	3.1699e-11	gi|723711883|ref|XP_004242444.2|//PREDICTED: uncharacterized CRM domain-containing protein At3g25440, chloroplastic [Solanum lycopersicum]
Solyc07g017870.1	1108	209	94	-1.14666	3.48384e-11	gi|723713430|ref|XP_010323394.1|//PREDICTED: uncharacterized protein LOC104648195 [Solanum lycopersicum]
Solyc02g090450.2	1253	228	107	-1.08532	3.61504e-11	gi|460375692|ref|XP_004233638.1|//PREDICTED: peroxidase 10-like [Solanum lycopersicum]
BGI_novel_G000057	3321	90.1	21.91	-2.03383	3.69985e-11	gi|970038245|ref|XP_015080461.1|//PREDICTED: GPI mannosyltransferase 3 [Solanum pennellii]
Solyc12g088330.1	654	94	24	-1.96352	3.99958e-11	gi|970067002|ref|XP_015060571.1|//PREDICTED: uncharacterized protein LOC107006564 [Solanum pennellii]
Solyc07g041170.1	1126	41	0	-6.35144	4.23368e-11	gi|723716972|ref|XP_010324022.1|//PREDICTED: uncharacterized protein LOC104648447 [Solanum lycopersicum]
Solyc04g011490.2	768	69	12	-2.51745	4.38254e-11	gi|460382043|ref|XP_004236749.1|//PREDICTED: CASP-like protein PIMP1 [Solanum lycopersicum]
Solyc05g005870.2	1589	62	9	-2.77816	4.40547e-11	gi|460386010|ref|XP_004238693.1|//PREDICTED: WAT1-related protein At1g70260 [Solanum lycopersicum]
Solyc09g009350.2	2205	87.04	20.59	-2.07363	4.55499e-11	gi|723727918|ref|XP_010325928.1|//PREDICTED: uncharacterized protein LOC101262246 [Solanum lycopersicum]
Solyc01g007340.2	1918	59	8	-2.87654	5.96655e-11	gi|544163622|ref|YP_008563097.1|//acetyl-CoA carboxylase carboxyltransferase beta subunit (chloroplast) [Solanum lycopersicum]
Solyc10g081680.1	231	66	11	-2.57886	6.39191e-11	NA
Solyc03g007200.1	942	40	0	-6.31582	7.02958e-11	gi|970018405|ref|XP_015070368.1|//PREDICTED: 2-alkenal reductase (NADP(+)-dependent)-like [Solanum pennellii]
Solyc02g072540.2	1923	172	71	-1.27041	7.05914e-11	gi|460374515|ref|XP_004233056.1|//PREDICTED: CBL-interacting serine/threonine-protein kinase 20 [Solanum lycopersicum]
Solyc01g102690.2	2967	39.84	0	-6.31004	7.61722e-11	gi|460369077|ref|XP_004230390.1|//PREDICTED: pentatricopeptide repeat-containing protein At3g49710 [Solanum lycopersicum]
Solyc03g113910.2	786	143	53	-1.42584	8.29152e-11	gi|460380802|ref|XP_004236143.1|//PREDICTED: gibberellin-regulated protein 10-like [Solanum lycopersicum]
Solyc09g018070.1	1401	39.67	0	-6.30387	8.29615e-11	gi|723726722|ref|XP_004246273.2|//PREDICTED: MATE efflux family protein 5 [Solanum lycopersicum]
Solyc01g007560.2	877	127.14	43.48	-1.54189	8.51713e-11	gi|544163644|ref|YP_008563120.1|//RNA polymerase alpha subunit (chloroplast) [Solanum lycopersicum]
Solyc06g062680.1	2644	211	98	-1.10028	1.17058e-10	gi|971568580|ref|XP_006357465.2|//PREDICTED: nucleosome assembly protein 1;4-like [Solanum tuberosum];gi|723710956|ref|XP_010322992.1|//PREDICTED: polyadenylate-binding protein 2-like [Solanum lycopersicum]
Solyc03g112250.1	1637	67	12	-2.47502	1.22586e-10	gi|970015069|ref|XP_015068542.1|//PREDICTED: protein DETOXIFICATION 16-like [Solanum pennellii];gi|723688447|ref|XP_010319106.1|//PREDICTED: MATE efflux family protein 7-like [Solanum lycopersicum]
Solyc12g056950.1	417	122	41	-1.56708	1.2275e-10	gi|460414361|ref|XP_004252540.1|//PREDICTED: uncharacterized protein LOC101250672 [Solanum lycopersicum]
BGI_novel_G000743	1612	147.15	56.31	-1.37972	1.28726e-10	gi|723741947|ref|XP_010312711.1|//PREDICTED: F-box/FBD/LRR-repeat protein At1g13570-like [Solanum lycopersicum]
Solyc05g013320.1	936	38.67	0	-6.26704	1.37911e-10	gi|995970179|ref|NP_001307158.1|//serine/threonine protein kinase Pto [Solanum lycopersicum]
Solyc10g080220.1	1779	156	62	-1.3251	1.38157e-10	gi|460408649|ref|XP_004249755.1|//PREDICTED: pentatricopeptide repeat-containing protein At1g59720, mitochondrial-like [Solanum lycopersicum]
Solyc10g080580.1	1834	165	68	-1.27275	1.57188e-10	gi|723738595|ref|XP_010312154.1|//PREDICTED: probable protein kinase At2g41970 [Solanum lycopersicum]
Solyc03g119350.1	1299	89	23	-1.94606	1.6171e-10	gi|460381365|ref|XP_004236421.1|//PREDICTED: uncharacterized protein LOC101266926 [Solanum lycopersicum];gi|565349214|ref|XP_006341592.1|//PREDICTED: uncharacterized protein LOC102588750 [Solanum tuberosum]
Solyc11g071650.1	2004	79	18	-2.12775	1.74246e-10	gi|970061784|ref|XP_015057758.1|//PREDICTED: beta-glucosidase BoGH3B-like [Solanum pennellii]
Solyc08g021920.2	492	38.02	0	-6.24258	1.91797e-10	gi|723721503|ref|XP_010324779.1|//PREDICTED: dnaJ homolog subfamily C GRV2 isoform X2 [Solanum lycopersicum]
Solyc12g049140.1	786	107	33	-1.69097	1.91797e-10	gi|723751164|ref|XP_010314317.1|//PREDICTED: adhesive plaque matrix protein-like [Solanum lycopersicum]
Solyc04g071900.2	1339	172	73	-1.23033	1.98463e-10	gi|460384251|ref|XP_004237826.1|//PREDICTED: peroxidase 12-like [Solanum lycopersicum]
Solyc03g006880.2	1468	132	48	-1.45332	2.36822e-10	gi|350538089|ref|NP_001234070.1|//gibberellin 20-oxidase-1 [Solanum lycopersicum]
Solyc09g025220.1	1296	37.52	0	-6.22348	2.47482e-10	gi|723733549|ref|XP_010326169.1|//PREDICTED: LOW QUALITY PROTEIN: 11S globulin seed storage protein 2-like [Solanum lycopersicum]
BGI_novel_G000053	1365	37.38	0	-6.21809	2.65973e-10	gi|970038245|ref|XP_015080461.1|//PREDICTED: GPI mannosyltransferase 3 [Solanum pennellii]
Solyc12g098260.1	249	84	21	-1.99389	2.71656e-10	gi|971554602|ref|XP_015165221.1|//PREDICTED: glycine-rich cell wall structural protein-like [Solanum tuberosum]
Solyc10g081500.1	1605	186	83	-1.15801	2.83557e-10	gi|460407872|ref|XP_004249373.1|//PREDICTED: ankyrin-1-like [Solanum lycopersicum]
Solyc01g097710.1	1092	128	46.23	-1.46314	3.56174e-10	gi|723662115|ref|XP_010312080.1|//PREDICTED: extensin-2-like isoform X1 [Solanum lycopersicum]
Solyc01g109270.2	1695	39	2	-4.2793	5.0666e-10	gi|723665739|ref|XP_004231420.2|//PREDICTED: uncharacterized protein LOC101243651 [Solanum lycopersicum]
Solyc05g016460.1	1956	69.17	14.31	-2.26702	5.0897e-10	gi|723699572|ref|XP_010321042.1|//PREDICTED: mediator of RNA polymerase II transcription subunit 23 [Solanum lycopersicum]
Solyc11g012240.1	1062	50	6	-3.05279	5.25713e-10	gi|723742150|ref|XP_010312743.1|//PREDICTED: acyl-CoA--sterol O-acyltransferase 1-like [Solanum lycopersicum]
Solyc08g079050.1	789	197	92	-1.09238	5.75668e-10	gi|460400435|ref|XP_004245740.1|//PREDICTED: uncharacterized protein LOC101247949 [Solanum lycopersicum]
Solyc10g006870.1	2523	211	102	-1.04257	6.64643e-10	gi|723734582|ref|XP_010327142.1|//PREDICTED: receptor-like protein kinase THESEUS 1 [Solanum lycopersicum]
BGI_novel_G000184	1220	36.63	1.33	-4.77742	6.77139e-10	gi|698472590|ref|XP_009784291.1|//PREDICTED: uncharacterized protein LOC104232728 isoform X2 [Nicotiana sylvestris]
BGI_novel_G000058	1370	35.2	0	-6.1314	8.18714e-10	gi|970038245|ref|XP_015080461.1|//PREDICTED: GPI mannosyltransferase 3 [Solanum pennellii]
Solyc10g086690.1	882	117	41	-1.50671	8.6642e-10	gi|460408344|ref|XP_004249605.1|//PREDICTED: phosphatidylinositol:ceramide inositolphosphotransferase 1-like [Solanum lycopersicum]
BGI_novel_G000419	1279	186.78	86.41	-1.10596	1.07952e-09	NA
Solyc08g065230.1	429	34.29	0	-6.09361	1.31338e-09	gi|970048331|ref|XP_015085708.1|//PREDICTED: serine/threonine-protein kinase EDR1 [Solanum pennellii]
Solyc07g007050.1	360	205	100	-1.02952	1.6663e-09	gi|723712537|ref|XP_010323260.1|//PREDICTED: uncharacterized protein LOC104648148 [Solanum lycopersicum]
Solyc05g013260.1	4289	100	32	-1.63775	1.67134e-09	gi|970029942|ref|XP_015076286.1|//PREDICTED: putative late blight resistance protein homolog R1B-16 [Solanum pennellii]
BGI_novel_G000190	1246	33.72	0	-6.06943	1.76632e-09	gi|723675682|ref|XP_010316915.1|//PREDICTED: tobamovirus multiplication protein 1 isoform X1 [Solanum lycopersicum]
Solyc02g014430.2	1466	74	18	-2.03342	1.84208e-09	gi|460371318|ref|XP_004231487.1|//PREDICTED: equilibrative nucleotide transporter 3-like isoform X2 [Solanum lycopersicum];gi|723667404|ref|XP_010315560.1|//PREDICTED: equilibrative nucleotide transporter 3-like isoform X1 [Solanum lycopersicum]
Solyc01g102270.2	546	199.81	97	-1.03647	2.16217e-09	gi|971570445|ref|XP_015169425.1|//PREDICTED: anaphase-promoting complex subunit 11, partial [Solanum tuberosum]
Solyc02g077170.1	1683	107.15	37	-1.52793	2.93142e-09	gi|723675001|ref|XP_010316797.1|//PREDICTED: factor of DNA methylation 1-like [Solanum lycopersicum]
BGI_novel_G000199	1059	58.73	11.09	-2.39873	2.98329e-09	gi|460374141|ref|XP_004232870.1|//PREDICTED: transcription initiation factor TFIID subunit 13-like isoform X2 [Solanum lycopersicum]
Solyc03g120410.1	477	154.13	66.98	-1.19624	3.54214e-09	gi|460379893|ref|XP_004235694.1|//PREDICTED: uncharacterized protein LOC101245338 [Solanum lycopersicum]
Solyc01g106460.2	1700	169	77	-1.12799	3.65005e-09	gi|460369626|ref|XP_004230658.1|//PREDICTED: transcription factor bHLH18-like [Solanum lycopersicum]
Solyc01g103200.2	1116	59.88	11.81	-2.33596	3.66382e-09	gi|970000959|ref|XP_015055939.1|//PREDICTED: uncharacterized protein LOC107002424 [Solanum pennellii]
Solyc05g055220.1	690	202	100	-1.00825	3.94684e-09	gi|460389083|ref|XP_004240188.1|//PREDICTED: transcription repressor OFP13-like [Solanum lycopersicum]
Solyc02g020900.1	270	41	4	-3.35144	4.25837e-09	NA
Solyc11g056370.1	357	32	0	-5.99389	4.3258e-09	gi|675895273|ref|YP_009049747.1|//NADH dehydrogenase subunit 3 (mitochondrion) [Capsicum annuum]
Solyc12g013970.1	1092	31.91	0	-5.98983	4.53149e-09	gi|723748554|ref|XP_010313901.1|//PREDICTED: serine/threonine-protein kinase EDR1 [Solanum lycopersicum]
Solyc11g005390.1	567	188	91	-1.04069	5.51841e-09	gi|460408884|ref|XP_004249871.1|//PREDICTED: uncharacterized protein LOC101263658 [Solanum lycopersicum]
Solyc03g096420.1	216	126	50	-1.32732	6.84224e-09	gi|1657814|gb|AAB18190.1|//TA20 [Nicotiana tabacum]
Solyc11g018660.1	936	71	18	-1.97372	7.32103e-09	gi|460409947|ref|XP_004250398.1|//PREDICTED: NAC domain-containing protein 7 [Solanum lycopersicum]
Solyc02g091070.2	1430	67	16	-2.05998	7.60943e-09	gi|460372403|ref|XP_004232020.1|//PREDICTED: MATE efflux family protein 5-like [Solanum lycopersicum]
Solyc05g055500.1	1089	34	2	-4.08136	9.17988e-09	gi|723701168|ref|XP_010321336.1|//PREDICTED: zinc finger protein ZAT5-like [Solanum lycopersicum]
Solyc01g092950.2	852	31	1	-4.94809	1.03948e-08	gi|723666717|ref|XP_010315450.1|//PREDICTED: MADS-box protein SOC1-like [Solanum lycopersicum]
Solyc01g097700.1	957	49	8	-2.6086	1.25755e-08	gi|971551029|ref|XP_015164369.1|//PREDICTED: extensin-2-like [Solanum tuberosum]
Solyc11g045000.1	2398	83.85	25.72	-1.69881	1.36838e-08	gi|723744112|ref|XP_010313091.1|//PREDICTED: probable serine/threonine-protein kinase GCN2 [Solanum lycopersicum]
Solyc12g056180.1	1422	36	3	-3.57886	1.52724e-08	gi|460414586|ref|XP_004252649.1|//PREDICTED: 1-aminocyclopropane-1-carboxylate synthase-like [Solanum lycopersicum]
BGI_novel_G000234	615	33	2	-4.03829	1.64435e-08	gi|698498214|ref|XP_009795024.1|//PREDICTED: protein transport protein SEC31-like [Nicotiana sylvestris]
Solyc02g089920.1	1851	161	75	-1.09599	1.74283e-08	gi|460375710|ref|XP_004233647.1|//PREDICTED: protein LYK5-like [Solanum lycopersicum]
Solyc03g120190.2	996	94	32	-1.54848	1.84744e-08	gi|460381337|ref|XP_004236407.1|//PREDICTED: transcription repressor OFP14 [Solanum lycopersicum]
Solyc07g055170.1	858	129	54	-1.25023	2.09307e-08	gi|460395414|ref|XP_004243278.1|//PREDICTED: DNA repair protein XRCC3 homolog [Solanum lycopersicum]
Solyc04g081790.2	1315	29	0	-5.85187	2.10754e-08	gi|723696129|ref|XP_004238377.2|//PREDICTED: GDSL esterase/lipase EXL3-like [Solanum lycopersicum]
Solyc11g043160.1	1743	29	0	-5.85187	2.10754e-08	gi|723744351|ref|XP_010313152.1|//PREDICTED: uncharacterized protein LOC101264695 [Solanum lycopersicum]
Solyc03g113720.2	1008	179	88	-1.01828	2.17419e-08	gi|460380828|ref|XP_004236156.1|//PREDICTED: two-component response regulator ARR15-like [Solanum lycopersicum]
Solyc12g005810.1	216	38	4	-3.24182	2.32713e-08	NA
BGI_novel_G000486	438	28.75	0	-5.83938	2.40855e-08	gi|723709524|ref|XP_010322726.1|//PREDICTED: uncharacterized protein LOC101267126 [Solanum lycopersicum]
Solyc10g081760.1	2541	43	6	-2.8352	2.45757e-08	gi|723738960|ref|XP_010312212.1|//PREDICTED: MORC family CW-type zinc finger protein 3-like [Solanum lycopersicum]
BGI_novel_G000017	1730	42.49	5.84	-2.85698	2.62246e-08	gi|460416291|ref|XP_004253479.1|//PREDICTED: uncharacterized protein LOC101257649 [Solanum lycopersicum]
Solyc02g069420.2	2509	28.35	0	-5.81917	2.98105e-08	gi|723676176|ref|XP_004233200.2|//PREDICTED: putative phospholipid-transporting ATPase 4 [Solanum lycopersicum]
Solyc00g256710.1	249	45	7	-2.67839	3.04234e-08	gi|970046705|ref|XP_015084860.1|//PREDICTED: nephrocystin-3-like [Solanum pennellii]
Solyc11g062250.1	2076	137	60	-1.18503	3.04234e-08	gi|460410947|ref|XP_004250876.1|//PREDICTED: pentatricopeptide repeat-containing protein At2g22410, mitochondrial [Solanum lycopersicum]
Solyc03g006030.2	2090	64	16	-1.99389	3.08008e-08	gi|723678757|ref|XP_010317425.1|//PREDICTED: probable LRR receptor-like serine/threonine-protein kinase At3g47570 [Solanum lycopersicum];gi|970015008|ref|XP_015068512.1|//PREDICTED: putative receptor-like protein kinase At3g47110 isoform X2 [Solanum pennellii]
Solyc05g018050.1	282	29	1	-4.85187	3.244e-08	gi|723699648|ref|XP_010321051.1|//PREDICTED: E3 ubiquitin-protein ligase RNF181-like [Solanum lycopersicum]
Solyc07g042430.1	1542	84	27	-1.63132	3.2565e-08	gi|460396718|ref|XP_004243918.1|//PREDICTED: probable flavin-containing monooxygenase 1 [Solanum lycopersicum]
Solyc04g071260.2	1251	144	65	-1.14145	3.53287e-08	gi|723693772|ref|XP_010320070.1|//PREDICTED: actin-105 [Solanum lycopersicum]
Solyc01g110050.1	1282	28	0	-5.80125	3.58734e-08	gi|723666944|ref|XP_010315506.1|//PREDICTED: LOW QUALITY PROTEIN: purple acid phosphatase 2-like [Solanum lycopersicum]
Solyc01g098440.1	1575	80	25	-1.67196	3.99509e-08	gi|723662342|ref|XP_010312381.1|//PREDICTED: receptor-like cytosolic serine/threonine-protein kinase RBK2 isoform X2 [Solanum lycopersicum];gi|723662338|ref|XP_010312379.1|//PREDICTED: receptor-like cytosolic serine/threonine-protein kinase RBK2 isoform X1 [Solanum lycopersicum]
BGI_novel_G000321	985	68.62	18.87	-1.85643	4.49799e-08	gi|460381729|ref|XP_004236595.1|//PREDICTED: glycine-rich RNA-binding protein 4, mitochondrial-like [Solanum lycopersicum]
Solyc03g005560.1	1755	27	0	-5.74878	6.11943e-08	gi|699270474|gb|AIU41747.1|//phosphorus transporter PT2 [Lycium barbarum];gi|350537571|ref|NP_001234043.1|//inorganic phosphate transporter [Solanum lycopersicum]
Solyc02g094340.1	2043	84	28	-1.57886	6.51802e-08	gi|723668827|ref|XP_010315907.1|//PREDICTED: DELLA protein RGL1-like [Solanum lycopersicum]
Solyc06g065490.2	1038	119	50	-1.24485	7.65697e-08	gi|460392422|ref|XP_004241815.1|//PREDICTED: psbP domain-containing protein 6, chloroplastic [Solanum lycopersicum];gi|970035739|ref|XP_015079206.1|//PREDICTED: psbP domain-containing protein 6, chloroplastic [Solanum pennellii]
Solyc01g017860.2	1459	124.64	53.77	-1.20679	7.93613e-08	gi|565355947|ref|XP_006344836.1|//PREDICTED: probable linoleate 9S-lipoxygenase 5 [Solanum tuberosum]
Solyc08g016000.1	354	94	34.52	-1.43912	9.20453e-08	gi|544163672|ref|YP_008563147.1|//hypothetical chloroplast RF1 (chloroplast) [Solanum lycopersicum]
Solyc02g078740.2	1119	129	57	-1.17223	9.36199e-08	gi|723674497|ref|XP_010316718.1|//PREDICTED: G-type lectin S-receptor-like serine/threonine-protein kinase At4g03230 isoform X1 [Solanum lycopersicum]
Solyc01g057640.1	993	151	72	-1.06237	9.52694e-08	NA
Solyc06g068290.1	654	162	80	-1.01181	1.08977e-07	gi|460392164|ref|XP_004241687.1|//PREDICTED: triphosphate tunel metalloenzyme 3-like [Solanum lycopersicum]
BGI_novel_G000089	654	39.99	6	-2.7305	1.23772e-07	gi|147790177|emb|CAN67882.1|//hypothetical protein VITISV_022356 [Vitis vinifera]
BGI_novel_G000820	766	84	29	-1.52823	1.27034e-07	gi|970066952|ref|XP_015060541.1|//PREDICTED: fatty acid amide hydrolase-like [Solanum pennellii]
Solyc01g060200.1	1534	89	32	-1.46963	1.27146e-07	gi|723656930|ref|XP_010318897.1|//PREDICTED: uncharacterized protein LOC101268424 [Solanum lycopersicum];gi|723685050|ref|XP_010318517.1|//PREDICTED: uncharacterized protein LOC101249716 isoform X2 [Solanum lycopersicum]
Solyc02g080980.2	1828	65.9	18.81	-1.80267	1.40801e-07	gi|460373773|ref|XP_004232688.1|//PREDICTED: putative leucine--tRNA ligase, mitochondrial isoform X2 [Solanum lycopersicum]
Solyc11g062120.1	894	134.8	61.81	-1.1188	1.43446e-07	gi|970063057|ref|XP_015058443.1|//PREDICTED: probable copper-transporting ATPase HMA5 [Solanum pennellii]
Solyc01g017220.1	291	68	20	-1.75943	1.45037e-07	gi|91208994|ref|YP_538854.1|//ATP synthase CF1 epsilon subunit [Solanum bulbocastanum]
BGI_novel_G000642	1519	64.43	18.07	-1.82803	1.47336e-07	gi|971562787|ref|XP_015167319.1|//PREDICTED: F-box/kelch-repeat protein At3g23880-like [Solanum tuberosum]
Solyc06g075090.2	850	129	58	-1.14714	1.50819e-07	gi|970032704|ref|XP_015077658.1|//PREDICTED: cytokinin riboside 5'-monophosphate phosphoribohydrolase LOG1-like [Solanum pennellii];gi|384081616|ref|NP_001244912.1|//cytokinin riboside 5'-monophosphate phosphoribohydrolase LOG8 [Solanum lycopersicum]
BGI_novel_G000770	2562	37.87	5.33	-2.82274	1.62332e-07	gi|970061476|ref|XP_015057553.1|//PREDICTED: uncharacterized protein LOC107003796 [Solanum pennellii]
Solyc08g081820.2	2720	73	23	-1.66016	1.67388e-07	gi|460400055|ref|XP_004245551.1|//PREDICTED: cation/H(+) antiporter 18-like [Solanum lycopersicum];gi|697156226|ref|XP_009586862.1|//PREDICTED: cation/H(+) antiporter 18-like [Nicotiana tomentosiformis]
Solyc12g088250.1	1358	62	17	-1.86063	1.78578e-07	gi|723752276|ref|XP_010314600.1|//PREDICTED: serine carboxypeptidase-like 11 [Solanum lycopersicum]
Solyc03g096760.1	339	25	0	-5.63775	1.78935e-07	gi|460379027|ref|XP_004235266.1|//PREDICTED: uncharacterized protein LOC101268660 [Solanum lycopersicum]
Solyc02g050160.1	535	81.26	28	-1.53101	1.91463e-07	gi|970064145|ref|XP_015059026.1|//PREDICTED: uncharacterized protein LOC107005057 [Solanum pennellii]
Solyc04g056550.1	549	54	13	-2.04834	2.06726e-07	gi|970022830|ref|XP_015072743.1|//PREDICTED: agamous-like MADS-box protein AGL29 [Solanum pennellii]
Solyc04g010320.1	1497	119	52	-1.18827	2.08916e-07	gi|460382067|ref|XP_004236761.1|//PREDICTED: cytochrome P450 89A9-like [Solanum lycopersicum]
Solyc02g067600.1	324	39	6	-2.69433	2.09447e-07	NA
Solyc01g097930.2	1193	102	41	-1.30877	2.16635e-07	gi|723662184|ref|XP_010312173.1|//PREDICTED: cysteine synthase-like [Solanum lycopersicum]
BGI_novel_G000483	882	34	4	-3.08136	2.17689e-07	gi|565382194|ref|XP_006357433.1|//PREDICTED: glutamate receptor 2.8-like [Solanum tuberosum]
Solyc08g067860.1	1107	59.79	16.16	-1.88137	2.36904e-07	gi|970046646|ref|XP_015084835.1|//PREDICTED: uncharacterized protein LOC107028323 [Solanum pennellii]
Solyc01g106910.2	698	103.31	42.18	-1.28624	2.61153e-07	gi|460369682|ref|XP_004230686.1|//PREDICTED: putative uncharacterized protein DDB_G0284695 [Solanum lycopersicum]
Solyc03g096770.1	348	31	3	-3.36313	2.65229e-07	gi|460379029|ref|XP_004235267.1|//PREDICTED: uncharacterized protein LOC101243684 [Solanum lycopersicum]
Solyc03g031760.2	2124	95	37	-1.3543	2.75909e-07	gi|723680461|ref|XP_010317738.1|//PREDICTED: homeobox-leucine zipper protein PROTODERMAL FACTOR 2-like [Solanum lycopersicum];gi|661896532|emb|CDO99721.1|//unnamed protein product [Coffea canephora]
Solyc10g083910.1	375	130	60	-1.10937	2.77446e-07	gi|460408078|ref|XP_004249475.1|//PREDICTED: uncharacterized protein LOC101268528 [Solanum lycopersicum]
Solyc07g062230.2	1484	109	46	-1.23852	2.79915e-07	gi|723718906|ref|XP_010324398.1|//PREDICTED: uncharacterized protein LOC101250235 [Solanum lycopersicum]
Solyc02g070470.1	234	153	76	-1.00335	2.8178e-07	gi|723675817|ref|XP_010316935.1|//PREDICTED: uncharacterized protein LOC104645894 [Solanum lycopersicum]
Solyc11g073090.1	990	24.16	0	-5.58844	2.82095e-07	gi|723746615|ref|XP_010313551.1|//PREDICTED: putative nuclease HARBI1 [Solanum lycopersicum]
BGI_novel_G000744	1855	100.39	40.64	-1.29854	3.11762e-07	gi|723741947|ref|XP_010312711.1|//PREDICTED: F-box/FBD/LRR-repeat protein At1g13570-like [Solanum lycopersicum]
Solyc09g091700.2	1193	47	10	-2.22655	3.20272e-07	gi|460404749|ref|XP_004247843.1|//PREDICTED: NADP-dependent alkenal double bond reductase P2-like [Solanum lycopersicum]
Solyc10g079100.1	174	49	11	-2.14917	3.29481e-07	NA
BGI_novel_G000218	2683	23.37	0	-5.54048	4.33044e-07	gi|970008023|ref|XP_015064942.1|//PREDICTED: DNA mismatch repair protein MLH3-like isoform X2 [Solanum pennellii]
Solyc08g080750.2	1025	121	55	-1.1314	4.59834e-07	gi|460400195|ref|XP_004245621.1|//PREDICTED: protein LURP-one-related 4-like [Solanum lycopersicum]
Solyc06g053290.1	348	42	8	-2.38621	4.62614e-07	gi|460390733|ref|XP_004240979.1|//PREDICTED: auxin-induced protein X15 [Solanum lycopersicum]
Solyc00g025290.1	486	118	53	-1.14862	4.64737e-07	gi|57013963|ref|YP_173435.1|//hypothetical protein NitaMp096 [Nicotiana tabacum]
Solyc05g012870.1	1068	87	33	-1.39244	4.89703e-07	gi|460386824|ref|XP_004239096.1|//PREDICTED: uncharacterized protein LOC101256486 [Solanum lycopersicum]
Solyc11g007360.1	1117	107	46	-1.2118	5.42418e-07	gi|723741005|ref|XP_010312560.1|//PREDICTED: uncharacterized protein LOC104644457 isoform X2 [Solanum lycopersicum];gi|723740990|ref|XP_010312555.1|//PREDICTED: F-box protein At5g65850-like isoform X1 [Solanum lycopersicum]
Solyc06g051440.2	864	125.89	58.73	-1.09389	5.51045e-07	gi|460390638|ref|XP_004240935.1|//PREDICTED: protein POLLEN DEFECTIVE IN GUIDANCE 1 [Solanum lycopersicum]
Solyc03g116930.2	1585	132	63	-1.06101	5.66443e-07	gi|723688388|ref|XP_010319093.1|//PREDICTED: uncharacterized protein LOC101246231 [Solanum lycopersicum]
Solyc09g014480.1	1008	75	26	-1.52227	5.8873e-07	gi|460401646|ref|XP_004246328.1|//PREDICTED: polygalacturonase inhibitor [Solanum lycopersicum]
Solyc09g007720.2	1066	107.41	47.07	-1.18414	8.03551e-07	gi|971586028|ref|XP_015160682.1|//PREDICTED: disease resistance protein TAO1-like isoform X1 [Solanum tuberosum];gi|723729138|ref|XP_004246918.2|//PREDICTED: TMV resistance protein N-like [Solanum lycopersicum]
Solyc04g057950.1	1536	69	23	-1.57886	8.42507e-07	gi|460383743|ref|XP_004237577.1|//PREDICTED: F-box protein At5g03100-like [Solanum lycopersicum]
Solyc12g098300.1	249	22	0	-5.45332	9.11623e-07	NA
Solyc01g079080.2	2568	22	0	-5.45332	9.11623e-07	gi|723658547|ref|XP_004229554.2|//PREDICTED: uncharacterized protein LOC101266559 [Solanum lycopersicum]
Solyc03g095980.2	696	22	0	-5.45332	9.11623e-07	gi|460379408|ref|XP_004235454.1|//PREDICTED: transcription factor bHLH51-like [Solanum lycopersicum]
Solyc11g013250.1	480	60	18	-1.73086	9.31095e-07	gi|460410300|ref|XP_004250568.1|//PREDICTED: uncharacterized protein LOC101255161 [Solanum lycopersicum]
Solyc06g082720.1	767	26	2	-3.69433	9.34794e-07	gi|565368533|ref|XP_006350898.1|//PREDICTED: GTP-binding nuclear protein Ran1B-like [Solanum tuberosum]
Solyc06g065550.1	738	26	2	-3.69433	9.34794e-07	gi|723709622|ref|XP_010322749.1|//PREDICTED: EG45-like domain containing protein isoform X2 [Solanum lycopersicum];gi|723709618|ref|XP_004241810.2|//PREDICTED: EG45-like domain containing protein isoform X1 [Solanum lycopersicum]
Solyc06g063370.2	1174	23	1	-4.51745	9.97574e-07	gi|460392547|ref|XP_004241877.1|//PREDICTED: chlorophyll a-b binding protein CP26, chloroplastic [Solanum lycopersicum];gi|641823512|gb|KDO42913.1|//hypothetical protein CISIN_1g0225291mg [Citrus sinensis]
Solyc04g056380.2	1613	23	1	-4.51745	9.97574e-07	gi|723691995|ref|XP_004237589.2|//PREDICTED: uncharacterized protein LOC101250011 [Solanum lycopersicum]
Solyc01g110860.1	306	21.68	0	-5.43219	1.08575e-06	gi|723666173|ref|XP_010315350.1|//PREDICTED: auxin-induced protein 15A-like [Solanum lycopersicum]
Solyc08g079000.2	461	70	24	-1.53821	1.10868e-06	gi|460400441|ref|XP_004245743.1|//PREDICTED: uncharacterized protein LOC101248807 [Solanum lycopersicum]
Solyc00g156980.2	760	91	37	-1.29223	1.11989e-06	gi|460416278|ref|XP_004253473.1|//PREDICTED: protein HOTHEAD-like [Solanum lycopersicum]
Solyc06g036180.2	937	83	32	-1.36893	1.16263e-06	gi|971579045|ref|XP_015158867.1|//PREDICTED: uncharacterized protein LOC102601350 isoform X1 [Solanum tuberosum]
Solyc08g065850.1	195	86	34	-1.33269	1.24017e-06	NA
Solyc01g017090.2	668	124.03	59.55	-1.05241	1.37175e-06	gi|813424168|ref|YP_009132008.1|//NADH dehydrogenase subunit 5 (chloroplast) [Solanum habrochaites]
BGI_novel_G000568	700	84	33	-1.34182	1.43672e-06	gi|723719073|ref|XP_004244019.2|//PREDICTED: uncharacterized protein LOC101268886 [Solanum lycopersicum]
Solyc07g053210.2	1567	87	35	-1.30755	1.51506e-06	gi|460395692|ref|XP_004243415.1|//PREDICTED: 5' exonuclease Apollo [Solanum lycopersicum]
Solyc04g009690.1	2505	30.45	4	-2.92226	1.53257e-06	gi|302594435|gb|ADL59407.1|//SNKR2GH6 protein [Solanum schenckii]
Solyc03g122330.1	351	21	0	-5.38621	1.57689e-06	gi|971542944|ref|XP_015162283.1|//PREDICTED: uncharacterized protein LOC107059796 [Solanum tuberosum]
Solyc00g125990.1	645	21	0	-5.38621	1.57689e-06	gi|57013955|ref|YP_173427.1|//hypothetical protein NitaMp087 [Nicotiana tabacum]
BGI_novel_G000050	2457	20.92	0	-5.3807	1.64915e-06	gi|460394844|ref|XP_004243000.1|//PREDICTED: GPI mannosyltransferase 3 [Solanum lycopersicum]
Solyc07g053130.2	2658	25	2	-3.63775	1.66093e-06	gi|723715509|ref|XP_010323780.1|//PREDICTED: G-type lectin S-receptor-like serine/threonine-protein kinase At4g03230 isoform X1 [Solanum lycopersicum]
Solyc06g036470.1	2481	25	2	-3.63775	1.66093e-06	gi|723705038|ref|XP_010321979.1|//PREDICTED: LOW QUALITY PROTEIN: G-type lectin S-receptor-like serine/threonine-protein kinase At5g24080 [Solanum lycopersicum]
Solyc02g088740.1	294	85	34	-1.31582	1.76283e-06	gi|970007361|ref|XP_015064562.1|//PREDICTED: uncharacterized protein LOC107009720 [Solanum pennellii]
Solyc06g075690.2	1693	129	64	-1.00512	2.04955e-06	gi|350539181|ref|NP_001234635.1|//auxin-regulated protein [Solanum lycopersicum]
Solyc04g015820.1	228	39	8	-2.2793	2.05664e-06	NA
Solyc09g050050.1	657	70	25	-1.47932	2.11004e-06	gi|723744416|ref|XP_010313184.1|//PREDICTED: uncharacterized protein LOC104644731 [Solanum lycopersicum]
Solyc07g047680.1	504	70	25	-1.47932	2.11004e-06	gi|723716130|ref|XP_010323887.1|//PREDICTED: F-box protein SNE-like [Solanum lycopersicum]
Solyc02g064830.2	2096	43	10	-2.09823	2.172e-06	gi|460375303|ref|XP_004233446.1|//PREDICTED: probable indole-3-acetic acid-amido synthetase GH3.1 [Solanum lycopersicum]
Solyc03g026160.2	1151	107	49	-1.12065	2.26619e-06	gi|460377159|ref|XP_004234362.1|//PREDICTED: F-box protein PP2-A13-like [Solanum lycopersicum]
Solyc07g005490.2	855	72.43	26.62	-1.43797	2.3025e-06	gi|460394810|ref|XP_004242983.1|//PREDICTED: formin-like protein 18 [Solanum lycopersicum]
Solyc02g085160.1	882	111	52	-1.08787	2.56111e-06	gi|460373210|ref|XP_004232414.1|//PREDICTED: zinc-finger homeodomain protein 5 [Solanum lycopersicum]
Solyc03g007970.1	2323	121	59	-1.03011	2.63968e-06	gi|723679325|ref|XP_010317507.1|//PREDICTED: uncharacterized protein LOC101259915 isoform X2 [Solanum lycopersicum]
Solyc12g043150.1	1533	66	23	-1.51473	2.72642e-06	gi|460414263|ref|XP_004252492.1|//PREDICTED: uncharacterized protein LOC101252964 [Solanum lycopersicum]
Solyc07g019510.2	1567	34	6	-2.49639	2.85374e-06	gi|1165118|emb|CAA38535.1|//cytochrome oxidase subunit I [Solanum lycopersicum]
Solyc11g056400.1	981	33.83	6	-2.48916	3.11275e-06	gi|763742240|gb|KJB09739.1|//hypothetical protein B456_001G161500 [Gossypium raimondii]
Solyc11g068400.1	219	77	30	-1.35379	3.18234e-06	gi|460411303|ref|XP_004251052.1|//PREDICTED: cytochrome b-c1 complex subunit 9 [Solanum lycopersicum]
Solyc03g078090.2	1750	113	54	-1.05918	3.35498e-06	gi|723682738|ref|XP_010318096.1|//PREDICTED: probable pectinesterase/pectinesterase inhibitor 51 [Solanum lycopersicum]
Solyc04g025210.2	842	19.62	0	-5.28815	3.3729e-06	gi|723691332|ref|XP_010319579.1|//PREDICTED: uncharacterized protein LOC101252278 isoform X3 [Solanum lycopersicum]
BGI_novel_G000193	1772	19.61	0	-5.28741	3.39174e-06	gi|723675682|ref|XP_010316915.1|//PREDICTED: tobamovirus multiplication protein 1 isoform X1 [Solanum lycopersicum]
Solyc10g047030.1	2313	72	27	-1.40893	3.39783e-06	gi|350534908|ref|NP_001233910.1|//beta-D-xylosidase 1 precursor [Solanum lycopersicum]
Solyc04g077340.2	2476	27	3.23	-3.05725	3.49689e-06	gi|723694995|ref|XP_004238059.2|//PREDICTED: G-type lectin S-receptor-like serine/threonine-protein kinase At4g27290 isoform X2 [Solanum lycopersicum]
Solyc10g085270.1	732	55	17	-1.68779	3.57312e-06	gi|723739615|ref|XP_004249822.2|//PREDICTED: UDP-glucose iridoid glucosyltransferase-like [Solanum lycopersicum];gi|970057184|ref|XP_015055244.1|//PREDICTED: UDP-glucose iridoid glucosyltransferase-like [Solanum pennellii]
Solyc07g062010.1	342	95	42	-1.17143	3.76166e-06	gi|460397652|ref|XP_004244381.1|//PREDICTED: glucan endo-1,3-beta-glucosidase-like [Solanum lycopersicum]
Solyc06g062890.2	1240	34.19	6.41	-2.40907	4.11663e-06	gi|723710106|ref|XP_010322827.1|//PREDICTED: transcription initiation factor TFIID subunit 12b-like [Solanum lycopersicum]
BGI_novel_G000560	685	24.82	2.52	-3.2939	4.17261e-06	gi|723714785|ref|XP_010323662.1|//PREDICTED: protein trichome birefringence-like 43 [Solanum lycopersicum]
Solyc09g098770.1	1615	84	35	-1.25693	4.24257e-06	gi|698582548|ref|XP_009777857.1|//PREDICTED: geraniol 8-hydroxylase-like [Nicotiana sylvestris]
Solyc04g064770.1	2319	51	15	-1.75943	4.26164e-06	gi|460384065|ref|XP_004237735.1|//PREDICTED: zinc finger CCCH domain-containing protein 55-like [Solanum lycopersicum]
Solyc11g056410.1	702	33	6	-2.45332	4.76258e-06	gi|723744435|ref|XP_010313185.1|//PREDICTED: uncharacterized protein LOC101264997, partial [Solanum lycopersicum]
Solyc09g014430.1	207	19	0	-5.24182	4.76258e-06	NA
Solyc01g110320.2	763	19	0	-5.24182	4.76258e-06	gi|460371207|ref|XP_004231434.1|//PREDICTED: protein FMP32, mitochondrial-like [Solanum lycopersicum]
BGI_novel_G000130	583	19	0	-5.24182	4.76258e-06	gi|970001011|ref|XP_015056206.1|//PREDICTED: uncharacterized protein LOC107002627 isoform X1 [Solanum pennellii]
Solyc01g097750.1	603	19	0	-5.24182	4.76258e-06	gi|971551033|ref|XP_015164371.1|//PREDICTED: glycine-rich RNA-binding protein 10-like [Solanum tuberosum]
Solyc05g053520.2	451	56	18	-1.63132	4.87357e-06	gi|460388430|ref|XP_004239870.1|//PREDICTED: uncharacterized protein LOC101262116 [Solanum lycopersicum]
Solyc02g089710.2	1215	71	27	-1.38875	4.90128e-06	gi|971535316|ref|XP_015163468.1|//PREDICTED: protein trichome birefringence-like 21 [Solanum tuberosum]
Solyc05g013020.1	1344	94	42	-1.15616	5.17487e-06	gi|460387622|ref|XP_004239475.1|//PREDICTED: putative glycosyltransferase 3 [Solanum lycopersicum]
Solyc05g055020.2	1098	45	12	-1.90078	5.19432e-06	gi|460388172|ref|XP_004239743.1|//PREDICTED: protein LIGHT-DEPENDENT SHORT HYPOCOTYLS 1-like [Solanum lycopersicum]
Solyc03g115130.2	954	23	2	-3.51745	5.22077e-06	gi|723678364|ref|XP_010317362.1|//PREDICTED: uncharacterized protein LOC101257042 [Solanum lycopersicum]
Solyc10g076190.1	963	23	2	-3.51745	5.22077e-06	gi|460407204|ref|XP_004249044.1|//PREDICTED: peroxidase 2-like [Solanum lycopersicum]
Solyc11g007230.1	2358	117	58	-1.00628	5.53712e-06	gi|460410118|ref|XP_004250478.1|//PREDICTED: pentatricopeptide repeat-containing protein At3g53360, mitochondrial-like [Solanum lycopersicum]
Solyc02g089430.1	917	39	9	-2.10937	5.57316e-06	NA
Solyc08g062810.1	324	20	1	-4.31582	5.61365e-06	gi|723722276|ref|XP_010325025.1|//PREDICTED: uncharacterized protein LOC101255120 [Solanum lycopersicum]
Solyc03g112440.1	462	28	4	-2.80125	5.78821e-06	gi|460381017|ref|XP_004236249.1|//PREDICTED: oleosin 18.2 kDa-like [Solanum lycopersicum]
BGI_novel_G000519	1766	18.57	0	-5.20879	6.04732e-06	gi|970066998|ref|XP_015060569.1|//PREDICTED: uncharacterized protein LOC107006561 [Solanum pennellii]
Solyc03g096780.1	342	67	25	-1.41613	6.49643e-06	gi|460379031|ref|XP_004235268.1|//PREDICTED: uncharacterized protein LOC101243970 [Solanum lycopersicum]
BGI_novel_G000545	3004	82.36	34.8	-1.23675	6.64515e-06	gi|970039077|ref|XP_015080876.1|//PREDICTED: zinc finger BED domain-containing protein RICESLEEPER 2-like [Solanum pennellii]
Solyc06g007140.2	1185	70	27	-1.36829	7.05418e-06	gi|723703482|ref|XP_010321686.1|//PREDICTED: omega-3 fatty acid desaturase isoform X1 [Solanum lycopersicum];gi|565354295|ref|XP_006344051.1|//PREDICTED: omega-3 fatty acid desaturase, endoplasmic reticulum-like [Solanum tuberosum]
Solyc01g091090.2	1658	18.29	0	-5.18688	7.08181e-06	gi|460367882|ref|XP_004229799.1|//PREDICTED: tubulin-folding cofactor D [Solanum lycopersicum]
BGI_novel_G000793	614	18	0	-5.16382	8.32438e-06	NA
Solyc03g083260.1	234	18	0	-5.16382	8.32438e-06	gi|565343217|ref|XP_006338734.1|//PREDICTED: rRNA-processing protein CGR1 [Solanum tuberosum]
Solyc11g008030.1	2199	18	0	-5.16382	8.32438e-06	gi|460410154|ref|XP_004250496.1|//PREDICTED: monocopper oxidase-like protein SKU5 [Solanum lycopersicum]
Solyc12g042390.1	654	18	0	-5.16382	8.32438e-06	gi|460414227|ref|XP_004252474.1|//PREDICTED: Werner Syndrome-like exonuclease [Solanum lycopersicum]
Solyc08g075210.1	1275	63	23	-1.44761	8.55459e-06	gi|460401403|ref|XP_004246214.1|//PREDICTED: deacetylvindoline O-acetyltransferase-like [Solanum lycopersicum]
Solyc02g085830.2	746	40	10	-1.99389	8.81156e-06	gi|460373115|ref|XP_004232368.1|//PREDICTED: IST1 homolog [Solanum lycopersicum]
Solyc01g100790.1	2238	101	48	-1.06714	9.04171e-06	gi|723663261|ref|XP_010313676.1|//PREDICTED: pentatricopeptide repeat-containing protein At3g62890-like [Solanum lycopersicum]
Solyc01g005290.2	808	22	2	-3.45332	9.24343e-06	gi|723656091|ref|XP_010316439.1|//PREDICTED: LOW QUALITY PROTEIN: sec14 cytosolic factor-like [Solanum lycopersicum];gi|970004660|ref|XP_015063133.1|//PREDICTED: SEC14 cytosolic factor [Solanum pennellii]
Solyc11g011630.1	447	22	2	-3.45332	9.24343e-06	gi|460409578|ref|XP_004250215.1|//PREDICTED: auxin-induced protein 6B-like [Solanum lycopersicum]
Solyc06g072510.2	1310	22	2	-3.45332	9.24343e-06	gi|460393085|ref|XP_004242142.1|//PREDICTED: mitochondrial phosphate carrier protein 3, mitochondrial-like [Solanum lycopersicum]
Solyc10g086470.1	600	86	38	-1.17223	9.86209e-06	gi|460408464|ref|XP_004249665.1|//PREDICTED: uncharacterized protein LOC101248732 isoform X2 [Solanum lycopersicum]
Solyc05g050110.2	1310	49	15	-1.70171	9.91366e-06	gi|970029507|ref|XP_015076083.1|//PREDICTED: uncharacterized protein LOC107020299 [Solanum pennellii]
BGI_novel_G000515	1855	17.59	0	-5.13058	1.04443e-05	gi|697177418|ref|XP_009597668.1|//PREDICTED: uncharacterized protein LOC104093605 [Nicotiana tomentosiformis]
Solyc05g043420.1	3783	33.36	6.9	-2.26734	1.05298e-05	gi|460389321|ref|XP_004240304.1|//PREDICTED: putative late blight resistance protein homolog R1A-3 [Solanum lycopersicum]
BGI_novel_G000549	1275	96	45	-1.087	1.09518e-05	gi|723715837|ref|XP_010323842.1|//PREDICTED: uncharacterized protein LOC104648403 [Solanum lycopersicum]
Solyc07g055310.1	1977	17.43	0	-5.11739	1.14136e-05	gi|460395392|ref|XP_004243267.1|//PREDICTED: pentatricopeptide repeat-containing protein At2g41080 [Solanum lycopersicum]
Solyc10g047040.1	1150	29	5	-2.52995	1.17343e-05	gi|460406720|ref|XP_004248809.1|//PREDICTED: zinc finger protein 36, C3H1 type-like 1 [Solanum lycopersicum]
Solyc03g026330.2	830	52	17	-1.60687	1.21646e-05	gi|460377131|ref|XP_004234348.1|//PREDICTED: uncharacterized protein LOC101262593 [Solanum lycopersicum]
Solyc11g008630.1	1386	107	53	-1.00744	1.26652e-05	gi|460409295|ref|XP_004250074.1|//PREDICTED: omega-hydroxypalmitate O-feruloyl transferase [Solanum lycopersicum]
Solyc02g085400.2	1804	31	6	-2.36313	1.30904e-05	gi|460373169|ref|XP_004232395.1|//PREDICTED: uncharacterized protein LOC101255155 [Solanum lycopersicum]
Solyc10g079780.1	324	24	3	-2.99389	1.32541e-05	NA
Solyc12g096640.1	1542	41	11	-1.89201	1.33064e-05	gi|460415387|ref|XP_004253040.1|//PREDICTED: la-related protein 6B-like [Solanum lycopersicum]
Solyc12g049050.1	693	21.31	2	-3.40735	1.36742e-05	gi|723751689|ref|XP_010314453.1|//PREDICTED: adhesive plaque matrix protein-like [Solanum lycopersicum]
Solyc03g005910.2	1176	35	8	-2.12318	1.427e-05	gi|460376567|ref|XP_004234069.1|//PREDICTED: GDSL esterase/lipase At1g29670-like [Solanum lycopersicum]
Solyc04g074000.2	3407	17	0	-5.08136	1.45351e-05	gi|723694282|ref|XP_010320167.1|//PREDICTED: probable LRR receptor-like serine/threonine-protein kinase At4g08850 [Solanum lycopersicum]
Solyc12g062160.1	627	17	0	-5.08136	1.45351e-05	gi|723750036|ref|XP_010314561.1|//PREDICTED: uncharacterized protein LOC104645174 [Solanum lycopersicum]
Solyc10g080650.1	750	17	0	-5.08136	1.45351e-05	gi|460408663|ref|XP_004249762.1|//PREDICTED: ethylene-responsive transcription factor RAP2-13-like [Solanum lycopersicum]
Solyc07g006610.2	1198	17	0	-5.08136	1.45351e-05	gi|460394153|ref|XP_004242669.1|//PREDICTED: PTI1-like tyrosine-protein kinase At3g15890 [Solanum lycopersicum]
BGI_novel_G000444	571	58	21	-1.45956	1.62352e-05	gi|723702206|ref|XP_010321469.1|//PREDICTED: uncharacterized protein LOC104647579 [Solanum lycopersicum]
Solyc12g056150.1	1098	21	2	-3.38621	1.63017e-05	gi|460414445|ref|XP_004252581.1|//PREDICTED: uncharacterized protein LOC101263293 [Solanum lycopersicum]
Solyc03g059460.1	623	21	2	-3.38621	1.63017e-05	gi|723678370|ref|XP_010317364.1|//PREDICTED: serine/threonine-protein phosphatase 7 long form homolog [Solanum lycopersicum];gi|723700127|ref|XP_010321114.1|//PREDICTED: uncharacterized protein LOC104647420 [Solanum lycopersicum]
Solyc03g063510.1	660	18	1	-4.16382	1.78397e-05	gi|570699896|ref|YP_008992291.1|//hypothetical protein Salmi_Mp025 (mitochondrion) [Salvia miltiorrhiza]
Solyc08g005710.2	2226	18	1	-4.16382	1.78397e-05	gi|723719419|ref|XP_010324500.1|//PREDICTED: copal-8-ol diphosphate hydratase, chloroplastic-like [Solanum lycopersicum]
BGI_novel_G000131	1421	29	5.37	-2.42695	1.79542e-05	gi|971539159|ref|XP_015160667.1|//PREDICTED: DNA mismatch repair protein MLH3 isoform X7 [Solanum tuberosum]
Solyc05g008020.2	1720	44	13	-1.75288	1.79917e-05	gi|723697570|ref|XP_010320705.1|//PREDICTED: mitogen-activated protein kinase 17 [Solanum lycopersicum];gi|971544982|ref|XP_006344243.2|//PREDICTED: mitogen-activated protein kinase 17 [Solanum tuberosum]
BGI_novel_G000445	423	67	27	-1.30509	2.03563e-05	NA
Solyc01g008380.1	1568	54	19	-1.50085	2.10733e-05	gi|970001085|ref|XP_015056521.1|//PREDICTED: putative pentatricopeptide repeat-containing protein At1g10330 [Solanum pennellii];gi|971562241|ref|XP_015167148.1|//PREDICTED: putative pentatricopeptide repeat-containing protein At1g10330 isoform X2 [Solanum tuberosum]
Solyc02g084200.1	1785	88	41	-1.09577	2.11431e-05	gi|723672587|ref|XP_010316414.1|//PREDICTED: zinc finger CCCH domain-containing protein 68 [Solanum lycopersicum]
Solyc09g042760.1	2757	85	39	-1.11788	2.15768e-05	gi|723729222|ref|XP_010326219.1|//PREDICTED: testis-expressed sequence 11 protein [Solanum lycopersicum]
Solyc03g120330.1	1086	36	9	-1.99389	2.26261e-05	gi|460379903|ref|XP_004235699.1|//PREDICTED: F-box/kelch-repeat protein At1g80440-like [Solanum lycopersicum]
Solyc09g014710.2	2447	34	8	-2.08136	2.29404e-05	gi|460401629|ref|XP_004246320.1|//PREDICTED: wall-associated receptor kinase 2-like [Solanum lycopersicum]
Solyc07g018370.1	366	65	26	-1.31582	2.36666e-05	gi|970041115|ref|XP_015081948.1|//PREDICTED: uncharacterized protein LOC107025703 [Solanum pennellii]
Solyc10g076440.1	3018	45	14	-1.67839	2.503e-05	gi|460408565|ref|XP_004249714.1|//PREDICTED: putative disease resistance protein At1g63350 [Solanum lycopersicum]
BGI_novel_G000364	1040	45	14	-1.67839	2.503e-05	gi|460384194|ref|XP_004237798.1|//PREDICTED: UPF0496 protein At1g20180-like [Solanum lycopersicum]
Solyc10g080360.1	192	71	30	-1.23675	2.53695e-05	gi|976907369|gb|KVH94738.1|//hypothetical protein Ccrd_003204 [Cynara cardunculus var. scolymus]
Solyc01g010490.2	1841	16	0	-4.99389	2.55136e-05	gi|460365013|ref|XP_004228400.1|//PREDICTED: cytochrome P450 71A1-like [Solanum lycopersicum]
Solyc02g077010.1	1194	16	0	-4.99389	2.55136e-05	gi|460374331|ref|XP_004232964.1|//PREDICTED: phospholipase A1-IIgamma-like [Solanum lycopersicum]
Solyc12g088410.1	339	16	0	-4.99389	2.55136e-05	gi|460414781|ref|XP_004252741.1|//PREDICTED: uncharacterized protein LOC101256857 [Solanum lycopersicum]
Solyc01g091000.2	929	16	0	-4.99389	2.55136e-05	gi|460367868|ref|XP_004229792.1|//PREDICTED: uncharacterized protein LOC101246472 [Solanum lycopersicum]
BGI_novel_G000275	1145	85.29	39.74	-1.09568	2.75344e-05	gi|698558570|ref|XP_009771325.1|//PREDICTED: uncharacterized protein LOC104221884 isoform X1 [Nicotiana sylvestris]
Solyc07g053400.1	294	20	2	-3.31582	2.87328e-05	NA
Solyc06g082230.2	2741	72	31	-1.20962	3.01578e-05	gi|723711761|ref|XP_004242551.2|//PREDICTED: cation/H(+) antiporter 14 isoform X1 [Solanum lycopersicum]
BGI_novel_G000246	743	48	16	-1.57886	3.03029e-05	gi|697163600|ref|XP_009590618.1|//PREDICTED: protein IQ-DOMAIN 1-like [Nicotiana tomentosiformis]
Solyc01g088490.2	1150	94	46	-1.02492	3.0325e-05	gi|969998299|ref|XP_015072143.1|//PREDICTED: pentatricopeptide repeat-containing protein At1g06270 [Solanum pennellii];gi|460367685|ref|XP_004229701.1|//PREDICTED: pentatricopeptide repeat-containing protein At1g06270 [Solanum lycopersicum]
Solyc06g005690.1	1740	53	19	-1.47389	3.08406e-05	gi|723703710|ref|XP_004240612.2|//PREDICTED: pentatricopeptide repeat-containing protein At5g59600 [Solanum lycopersicum]
BGI_novel_G000322	941	15.64	0	-4.96106	3.12442e-05	gi|460381729|ref|XP_004236595.1|//PREDICTED: glycine-rich RNA-binding protein 4, mitochondrial-like [Solanum lycopersicum]
Solyc05g047440.1	264	17.02	1	-4.08305	3.1427e-05	gi|544163672|ref|YP_008563147.1|//hypothetical chloroplast RF1 (chloroplast) [Solanum lycopersicum]
Solyc06g065870.2	1354	17	1	-4.08136	3.17943e-05	gi|460392374|ref|XP_004241791.1|//PREDICTED: uncharacterized protein LOC101266232 [Solanum lycopersicum]
Solyc10g006060.2	385	75.62	33.55	-1.16635	3.2389e-05	NA
Solyc01g091590.2	785	67	28	-1.25263	3.46246e-05	gi|723660734|ref|XP_004231169.2|//PREDICTED: BON1-associated protein 2 [Solanum lycopersicum]
Solyc10g084510.1	360	51	18	-1.49639	3.50983e-05	gi|723739386|ref|XP_010312273.1|//PREDICTED: uncharacterized protein LOC104644383 [Solanum lycopersicum]
Solyc01g009550.1	264	29	6	-2.26691	3.53256e-05	gi|544163672|ref|YP_008563147.1|//hypothetical chloroplast RF1 (chloroplast) [Solanum lycopersicum]
Solyc10g018580.1	243	33.03	8	-2.0396	3.60526e-05	gi|544163672|ref|YP_008563147.1|//hypothetical chloroplast RF1 (chloroplast) [Solanum lycopersicum]
Solyc02g062960.2	954	31	7	-2.14073	3.65376e-05	gi|460375428|ref|XP_004233508.1|//PREDICTED: homeobox-leucine zipper protein ATHB-40-like [Solanum lycopersicum]
BGI_novel_G000442	667	33	8	-2.03829	3.6545e-05	gi|460388742|ref|XP_004240024.1|//PREDICTED: uncharacterized protein LOC101257471 [Solanum lycopersicum]
Solyc08g036520.2	494	33	8	-2.03829	3.6545e-05	gi|57013932|ref|YP_173405.1|//hypothetical protein NitaMp061 [Nicotiana tabacum]
Solyc12g056810.1	1611	59	23	-1.35297	3.68579e-05	gi|460414557|ref|XP_004252635.1|//PREDICTED: cytochrome P450 78A7 [Solanum lycopersicum]
Solyc01g095500.2	1060	59	23	-1.35297	3.68579e-05	gi|460370723|ref|XP_004231199.1|//PREDICTED: pathogenesis-related genes transcriptional activator PTI6 [Solanum lycopersicum]
Solyc08g078420.1	444	15.21	0	-4.92084	3.99258e-05	gi|970046153|ref|XP_015084575.1|//PREDICTED: ethylene-responsive transcription factor ERF038-like [Solanum pennellii]
Solyc03g032240.2	2738	93	46	-1.00949	4.05265e-05	gi|460377476|ref|XP_004234519.1|//PREDICTED: cation/H(+) antiporter 2-like isoform X1 [Solanum lycopersicum]
Solyc09g011040.1	1290	42	13	-1.68577	4.17612e-05	gi|460401857|ref|XP_004246432.1|//PREDICTED: aspartic proteinase PCS1 [Solanum lycopersicum]
Solyc04g028580.1	1041	15.13	0	-4.91323	4.17951e-05	gi|970025910|ref|XP_015074257.1|//PREDICTED: probable lysine-specific demethylase ELF6 isoform X2 [Solanum pennellii]
Solyc02g078510.2	1904	57	22	-1.36735	4.27565e-05	gi|460376079|ref|XP_004233828.1|//PREDICTED: uncharacterized protein LOC101245326 [Solanum lycopersicum]
Solyc09g064320.2	965	28.27	5.85	-2.26666	4.34203e-05	gi|460403285|ref|XP_004247123.1|//PREDICTED: WD repeat-containing protein 26 [Solanum lycopersicum]
Solyc01g068590.2	673	15.03	0	-4.90367	4.42284e-05	gi|460366568|ref|XP_004229153.1|//PREDICTED: paladin [Solanum lycopersicum]
Solyc09g009480.1	516	15	0	-4.90078	4.49586e-05	gi|460402082|ref|XP_004246543.1|//PREDICTED: uncharacterized protein LOC101262845 [Solanum lycopersicum]
Solyc09g075630.1	276	15	0	-4.90078	4.49586e-05	gi|223545799|gb|EEF47303.1|//conserved hypothetical protein [Ricinus communis]
BGI_novel_G000437	913	15	0	-4.90078	4.49586e-05	gi|971554133|ref|XP_015165095.1|//PREDICTED: uncharacterized mitochondrial protein AtMg00810-like [Solanum tuberosum]
Solyc01g110200.1	834	15	0	-4.90078	4.49586e-05	gi|460371203|ref|XP_004231432.1|//PREDICTED: protein terminal ear1 homolog [Solanum lycopersicum]
Solyc03g006710.1	348	15	0	-4.90078	4.49586e-05	gi|460376708|ref|XP_004234139.1|//PREDICTED: calcium-binding protein PBP1-like [Solanum lycopersicum]
Solyc12g038360.1	318	15	0	-4.90078	4.49586e-05	NA
BGI_novel_G000685	321	15	0	-4.90078	4.49586e-05	gi|133711804|gb|ABO36622.1|//copia LTR rider [Solanum lycopersicum]
Solyc06g054460.1	1017	52	19	-1.44641	4.50369e-05	gi|460390901|ref|XP_004241063.1|//PREDICTED: S-adenosylmethionine decarboxylase proenzyme-like [Solanum lycopersicum]
Solyc02g072010.1	795	47	16	-1.54848	4.50584e-05	gi|970006073|ref|XP_015063884.1|//PREDICTED: pentatricopeptide repeat-containing protein At4g18840 [Solanum pennellii]
Solyc01g095330.2	1176	14.97	0	-4.8979	4.57177e-05	gi|460368215|ref|XP_004229963.1|//PREDICTED: BAG family molecular chaperone regulator 6 [Solanum lycopersicum]
Solyc04g071000.1	2034	24	4	-2.57886	4.83938e-05	gi|723693718|ref|XP_010320063.1|//PREDICTED: L-type lectin-domain containing receptor kinase S.6 [Solanum lycopersicum]
Solyc04g077280.2	2419	24	4	-2.57886	4.83938e-05	gi|723694978|ref|XP_010320275.1|//PREDICTED: G-type lectin S-receptor-like serine/threonine-protein kinase At4g27290 isoform X1 [Solanum lycopersicum]
Solyc11g072830.1	921	75	34	-1.13525	4.88562e-05	gi|460411791|ref|XP_004251289.1|//PREDICTED: chitinase 2-like [Solanum lycopersicum]
Solyc12g008660.1	1218	55	21	-1.38294	4.93359e-05	gi|460412528|ref|XP_004251650.1|//PREDICTED: zinc finger CCCH domain-containing protein 20 [Solanum lycopersicum]
Solyc06g082960.2	653	36	10	-1.84189	5.32048e-05	gi|460393894|ref|XP_004242543.1|//PREDICTED: uncharacterized protein LOC101264641 [Solanum lycopersicum]
BGI_novel_G000425	443	15.95	0	-4.06338	5.38143e-05	gi|734380476|gb|KHN22851.1|//Retrovirus-related Pol polyprotein from transposon TNT 1-94, partial [Glycine soja]
Solyc02g071050.2	1436	26	5	-2.3724	5.44159e-05	gi|460374586|ref|XP_004233091.1|//PREDICTED: probable purine permease 9 isoform X1 [Solanum lycopersicum]
Solyc07g009040.2	483	26	5	-2.3724	5.44159e-05	gi|971576029|ref|XP_015170870.1|//PREDICTED: defensin D1-like isoform X1 [Solanum tuberosum]
BGI_novel_G000413	814	16	1	-3.99389	5.68926e-05	gi|565387562|ref|XP_006359566.1|//PREDICTED: TMV resistance protein N-like [Solanum tuberosum]
Solyc06g075320.2	1588	16	1	-3.99389	5.68926e-05	gi|460391314|ref|XP_004241268.1|//PREDICTED: vicilin-like antimicrobial peptides 2-3 [Solanum lycopersicum]
Solyc01g066290.2	606	16	1	-3.99389	5.68926e-05	NA
Solyc05g013630.1	447	14.53	0	-4.85486	5.87921e-05	gi|1418988|emb|CAA99759.1|//unknown [Solanum lycopersicum]
Solyc09g005710.1	1497	77	36	-1.09075	6.54444e-05	gi|723728676|ref|XP_010326051.1|//PREDICTED: pentatricopeptide repeat-containing protein At5g42450, mitochondrial [Solanum lycopersicum]
Solyc05g043340.2	1184	14.28	0	-4.82982	6.79252e-05	gi|723702894|ref|XP_010321559.1|//PREDICTED: centromere/kinetochore protein zw10 homolog isoform X1 [Solanum lycopersicum]
Solyc12g099300.1	1149	39	12	-1.69433	6.97984e-05	gi|460415612|ref|XP_004253152.1|//PREDICTED: UPF0481 protein At3g47200-like [Solanum lycopersicum]
Solyc12g056930.1	2590	78	37	-1.06984	7.52032e-05	gi|565389053|ref|XP_006360279.1|//PREDICTED: sulfate transporter 1.2-like [Solanum tuberosum];gi|920500832|ref|NP_001234569.2|//sulfate transporter 2 [Solanum lycopersicum]
Solyc05g053980.1	369	14.07	0	-4.80844	7.66297e-05	gi|970029402|ref|XP_015076032.1|//PREDICTED: LOW QUALITY PROTEIN: putative late blight resistance protein homolog R1A-3 [Solanum pennellii]
BGI_novel_G000818	428	14	0	-4.80125	7.96355e-05	gi|970063514|ref|XP_015058690.1|//PREDICTED: uncharacterized protein LOC107004830 [Solanum pennellii]
Solyc07g054130.2	788	14	0	-4.80125	7.96355e-05	gi|723715223|ref|XP_010323736.1|//PREDICTED: probable leucine-rich repeat receptor-like protein kinase At1g35710 [Solanum lycopersicum]
Solyc10g086460.1	1134	14	0	-4.80125	7.96355e-05	gi|460408328|ref|XP_004249597.1|//PREDICTED: actin-75 [Solanum lycopersicum]
Solyc01g007350.2	588	14	0	-4.80125	7.96355e-05	gi|11465967|ref|NP_054509.1|//photosystem I subunit VIII [Nicotiana tabacum]
Solyc04g058050.1	459	14	0	-4.80125	7.96355e-05	gi|723691784|ref|XP_010319708.1|//PREDICTED: putative laccase-9 isoform X3 [Solanum lycopersicum]
Solyc05g050750.1	453	14	0	-4.80125	7.96355e-05	gi|723702445|ref|XP_010321498.1|//PREDICTED: calmodulin-like protein 3 [Solanum lycopersicum]
Solyc00g316530.1	237	14	0	-4.80125	7.96355e-05	gi|476507707|ref|YP_007516852.1|//hypothetical protein GlmaxMp02 (mitochondrion) [Glycine max]
Solyc12g082690.1	582	14	0	-4.80125	7.96355e-05	gi|315937171|gb|ADU56211.1|//gag-pol polyprotein [Solanum lycopersicum]
Solyc08g062450.1	477	14	0	-4.80125	7.96355e-05	gi|350534974|ref|NP_001233913.1|//class II small heat shock protein Le-HSP17.6 [Solanum lycopersicum]
BGI_novel_G000162	812	14	0	-4.80125	7.96355e-05	gi|723680068|ref|XP_010317682.1|//PREDICTED: uncharacterized protein LOC101265314 isoform X2 [Solanum lycopersicum]
BGI_novel_G000599	946	29.32	7	-2.06035	8.13124e-05	gi|723721573|ref|XP_010324788.1|//PREDICTED: uncharacterized protein LOC104648689 [Solanum lycopersicum]
Solyc12g057030.1	324	23	4	-2.51745	8.15788e-05	gi|460414351|ref|XP_004252535.1|//PREDICTED: uncharacterized protein LOC101249251 [Solanum lycopersicum]
Solyc03g083600.1	453	33	9	-1.86836	8.79831e-05	NA
Solyc01g097950.2	1256	18	2	-3.16382	8.90054e-05	gi|460368553|ref|XP_004230130.1|//PREDICTED: cysteine synthase-like [Solanum lycopersicum]
Solyc01g090740.2	584	25	5	-2.31582	9.00213e-05	gi|565362365|ref|XP_006347918.1|//PREDICTED: uncharacterized protein LOC102585259 [Solanum tuberosum]
Solyc10g037930.1	970	29	7	-2.04452	9.44008e-05	gi|970057554|ref|XP_015055431.1|//PREDICTED: coiled-coil domain-containing protein SCD2-like [Solanum pennellii];gi|723735411|ref|XP_010327287.1|//PREDICTED: uncharacterized protein LOC101260484 [Solanum lycopersicum]
Solyc12g055700.1	363	80	39	-1.03042	9.72821e-05	gi|460414539|ref|XP_004252626.1|//PREDICTED: uncharacterized protein LOC101252260 [Solanum lycopersicum]
Solyc02g032820.2	1907	80	39	-1.03042	9.72821e-05	gi|697101691|ref|XP_009597333.1|//PREDICTED: calcium-dependent protein kinase-like [Nicotiana tomentosiformis];gi|460371573|ref|XP_004231610.1|//PREDICTED: calcium-dependent protein kinase 2-like [Solanum lycopersicum]
Solyc08g075990.2	1187	15	1	-3.90078	0.00010175	gi|460400871|ref|XP_004245955.1|//PREDICTED: protein LOW PSII ACCUMULATION 3, chloroplastic [Solanum lycopersicum]
Solyc02g085950.2	853	15	1	-3.90078	0.00010175	gi|132104|sp|P07180.1|RBS3A_SOLLC//RecName: Full=Ribulose bisphosphate carboxylase small chain 3A/3C, chloroplastic; Short=RuBisCO small subunit 3A/3C; Flags: Precursor
Solyc10g006200.2	1221	52.09	20.45	-1.3428	0.000102725	gi|698527353|ref|XP_009760520.1|//PREDICTED: ribonuclease 3-like protein 2 isoform X1 [Nicotiana sylvestris];gi|970056084|ref|XP_015089687.1|//PREDICTED: ribonuclease 3-like protein 2 [Solanum pennellii]
Solyc04g015120.2	1076	56	23	-1.27769	0.000106054	gi|460381840|ref|XP_004236649.1|//PREDICTED: U-box domain-containing protein 36 [Solanum lycopersicum]
BGI_novel_G000123	1775	13.35	0	-4.73266	0.000115734	gi|565370201|ref|XP_006351713.1|//PREDICTED: dynamin-related protein 3B-like [Solanum tuberosum]
Solyc03g006760.2	2246	20	3	-2.73086	0.000117178	gi|723679374|ref|XP_010317517.1|//PREDICTED: uncharacterized protein LOC101252749 [Solanum lycopersicum]
Solyc07g054960.1	651	20	3	-2.73086	0.000117178	gi|460396463|ref|XP_004243792.1|//PREDICTED: myb-related protein Myb4-like [Solanum lycopersicum]
Solyc02g088310.1	1071	20	3	-2.73086	0.000117178	gi|460375766|ref|XP_004233675.1|//PREDICTED: dehydration-responsive element-binding protein 2C-like [Solanum lycopersicum]
Solyc09g089930.1	723	57	24	-1.24182	0.000127596	gi|350539884|ref|NP_001234818.1|//ethylene responsive element binding protein [Solanum lycopersicum]
Solyc01g088470.2	541	13.16	0	-4.71198	0.000128818	gi|970003209|ref|XP_015062379.1|//PREDICTED: 50S ribosomal protein L18 [Solanum pennellii]
Solyc11g007820.1	1368	22	4	-2.45332	0.000136333	gi|460410148|ref|XP_004250493.1|//PREDICTED: methyltransferase-like protein 13 [Solanum lycopersicum]
BGI_novel_G000659	527	13	0	-4.69433	0.000140747	gi|970045431|ref|XP_015084159.1|//PREDICTED: LOW QUALITY PROTEIN: uncharacterized protein LOC107027526 [Solanum pennellii]
Solyc07g040680.2	1435	13	0	-4.69433	0.000140747	gi|460396373|ref|XP_004243750.1|//PREDICTED: heat stress transcription factor A-2-like [Solanum lycopersicum]
Solyc01g005870.1	2391	13	0	-4.69433	0.000140747	gi|460365469|ref|XP_004228624.1|//PREDICTED: receptor-like protein 12 [Solanum lycopersicum]
Solyc06g062620.2	380	13	0	-4.69433	0.000140747	NA
Solyc02g005100.2	256	13	0	-4.69433	0.000140747	NA
Solyc06g069340.1	474	13	0	-4.69433	0.000140747	gi|723708774|ref|XP_010322602.1|//PREDICTED: uncharacterized protein LOC104648040 [Solanum lycopersicum]
BGI_novel_G000109	379	13	0	-4.69433	0.000140747	gi|442803159|gb|AGC78894.1|//hypothetical protein (mitochondrion) [Vicia faba]
BGI_novel_G000249	443	13	0	-4.69433	0.000140747	gi|723728935|ref|XP_010326108.1|//PREDICTED: uncharacterized protein LOC104649108 [Solanum lycopersicum]
Solyc12g056090.1	210	24	5	-2.25693	0.000147437	gi|460414491|ref|XP_004252602.1|//PREDICTED: uncharacterized protein LOC101245141 [Solanum lycopersicum]
Solyc07g052100.2	2599	58	25	-1.20802	0.000151556	gi|723715805|ref|XP_010323837.1|//PREDICTED: DNA repair protein RAD16-like [Solanum lycopersicum]
Solyc05g012670.1	1335	17	2	-3.08136	0.000155459	gi|460387606|ref|XP_004239467.1|//PREDICTED: zeatin O-glucosyltransferase-like [Solanum lycopersicum]
Solyc11g073040.1	309	17	2	-3.08136	0.000155459	gi|723746603|ref|XP_010313548.1|//PREDICTED: LOW QUALITY PROTEIN: dirigent protein 10 [Solanum lycopersicum]
Solyc12g042010.1	384	47	18	-1.37856	0.000157042	gi|970050832|ref|XP_015086956.1|//PREDICTED: transcription factor IBH1-like [Solanum pennellii]
Solyc12g017520.1	1049	47	18	-1.37856	0.000157042	gi|971546057|ref|XP_015163077.1|//PREDICTED: uncharacterized protein LOC102586028 [Solanum tuberosum]
Solyc08g067200.1	876	12.78	0	-4.66971	0.000159925	gi|726965375|ref|NP_001289826.1|//endoribonuclease Dicer homolog 3a [Solanum lycopersicum]
Solyc05g011840.2	989	71	34	-1.05618	0.000166071	gi|970027364|ref|XP_015074988.1|//PREDICTED: cytosolic sulfotransferase 12-like [Solanum pennellii]
Solyc02g072170.2	422	50	20	-1.31582	0.000167189	gi|460374568|ref|XP_004233082.1|//PREDICTED: uncharacterized protein LOC101259111 [Solanum lycopersicum]
BGI_novel_G000544	2217	44	16.27	-1.42918	0.000169247	gi|970039077|ref|XP_015080876.1|//PREDICTED: zinc finger BED domain-containing protein RICESLEEPER 2-like [Solanum pennellii]
Solyc10g048190.1	417	35	11	-1.66374	0.000176292	gi|460406662|ref|XP_004248780.1|//PREDICTED: thymocyte nuclear protein 1 [Solanum lycopersicum]
Solyc11g056450.1	993	14	1	-3.80125	0.000181593	gi|723754740|ref|XP_004253484.2|//PREDICTED: ATP synthase subunit a, partial [Solanum lycopersicum]
Solyc09g059170.1	732	14	1	-3.80125	0.000181593	gi|970053632|ref|XP_015088450.1|//PREDICTED: anthocyanidin 3-O-glucosyltransferase-like [Solanum pennellii]
BGI_novel_G000523	386	14	1	-3.80125	0.000181593	gi|4775496|emb|CAB42622.1|//putative polyprotein (aspartic proteinase, reverse transcriptase, ribonuclease H) [Nicotiana tabacum]
Solyc11g013480.1	1029	12.56	0	-4.64466	0.000181658	gi|1000814571|ref|NP_001234237.2|//auxin response factor 17 [Solanum lycopersicum]
Solyc12g062200.1	312	40	14	-1.50847	0.000186449	NA
Solyc02g078010.2	368	12.49	0	-4.63659	0.000189129	gi|460374189|ref|XP_004232894.1|//PREDICTED: uncharacterized protein LOC101254754 [Solanum lycopersicum]
Solyc01g110730.2	400	15.57	1.6	-3.27652	0.000192355	gi|723666137|ref|XP_010315343.1|//PREDICTED: auxin-induced protein 15A-like [Solanum lycopersicum]
BGI_novel_G000231	1039	33	10	-1.71636	0.000193802	gi|31249765|gb|AAP46257.1|//putative polyprotein [Oryza sativa Japonica Group]
Solyc08g022170.1	408	48	19	-1.33093	0.000194272	gi|28261775|ref|NP_783288.1|//NADH dehydrogenase subunit 7 [Atropa belladonna]
Solyc01g056930.1	267	19	3	-2.65686	0.000198911	gi|813559717|ref|YP_009132268.1|//Ycf1 (chloroplast) [Solanum pimpinellifolium]
Solyc12g009040.1	2157	54	23	-1.22522	0.000208529	gi|723747754|ref|XP_010313760.1|//PREDICTED: LOW QUALITY PROTEIN: long chain acyl-CoA synthetase 8-like [Solanum lycopersicum]
Solyc11g012980.1	660	60	27	-1.1459	0.000209878	gi|723742378|ref|XP_010312777.1|//PREDICTED: ethylene-responsive transcription factor ERF014 [Solanum lycopersicum]
Solyc03g118560.1	1266	60	27	-1.1459	0.000209878	gi|723685920|ref|XP_010318653.1|//PREDICTED: uncharacterized protein LOC104646564 [Solanum lycopersicum]
Solyc05g008960.2	2224	25.3	6	-2.07	0.000211276	gi|460386432|ref|XP_004238902.1|//PREDICTED: probable serine/threonine-protein kinase At1g18390 isoform X1 [Solanum lycopersicum]
Solyc11g009000.1	678	12.28	0	-4.61213	0.000213338	gi|970062520|ref|XP_015058156.1|//PREDICTED: LOW QUALITY PROTEIN: uncharacterized protein Mb2734 [Solanum pennellii]
Solyc02g021490.1	696	15.67	1.76	-3.14825	0.00023057	gi|460371439|ref|XP_004231544.1|//PREDICTED: uncharacterized protein LOC101260978 [Solanum lycopersicum]
Solyc02g011840.1	423	41	15	-1.44455	0.000239229	gi|970056529|ref|XP_015054871.1|//PREDICTED: LOW QUALITY PROTEIN: protein TIC 214 [Solanum pennellii]
Solyc12g056160.1	2373	23	5	-2.19553	0.000240863	gi|460414431|ref|XP_004252574.1|//PREDICTED: cation/H(+) antiporter 18 [Solanum lycopersicum]
Solyc03g123540.2	562	25	6	-2.05279	0.000242757	gi|460379569|ref|XP_004235534.1|//PREDICTED: 17.4 kDa class III heat shock protein [Solanum lycopersicum]
Solyc01g057430.2	1538	52	22	-1.2349	0.00024363	gi|723660991|ref|XP_010326246.1|//PREDICTED: acetyl-coenzyme A carboxylase carboxyl transferase subunit alpha, chloroplastic isoform X2 [Solanum lycopersicum];gi|970001459|ref|XP_015057922.1|//PREDICTED: acetyl-coenzyme A carboxylase carboxyl transferase subunit alpha, chloroplastic-like isoform X2 [Solanum pennellii]
Solyc07g017240.1	264	12	0	-4.57886	0.000250134	NA
Solyc12g033060.1	822	12	0	-4.57886	0.000250134	gi|772650073|ref|YP_009128070.1|//photosystem I P700 apoprotein A2 (chloroplast) [Actinidia deliciosa]
Solyc05g009860.1	312	12	0	-4.57886	0.000250134	gi|565393819|ref|XP_006362568.1|//PREDICTED: leucoanthocyanidin reductase-like [Solanum tuberosum]
Solyc11g071390.1	1266	12	0	-4.57886	0.000250134	gi|723746843|ref|XP_010313608.1|//PREDICTED: putative disease resistance protein At3g14460 [Solanum lycopersicum]
Solyc02g081800.1	1296	12	0	-4.57886	0.000250134	gi|460375954|ref|XP_004233767.1|//PREDICTED: deacetylvindoline O-acetyltransferase-like [Solanum lycopersicum]
Solyc03g062670.1	849	12	0	-4.57886	0.000250134	gi|723681828|ref|XP_004234876.2|//PREDICTED: NAC transcription factor 29-like [Solanum lycopersicum]
BGI_novel_G000139	305	12	0	-4.57886	0.000250134	gi|315937172|gb|ADU56212.1|//gag-pol polyprotein [Solanum lycopersicum]
Solyc04g079050.1	903	12	0	-4.57886	0.000250134	gi|460384937|ref|XP_004238163.1|//PREDICTED: anthocyanidin 3-O-glucoside 2'''-O-xylosyltransferase-like [Solanum lycopersicum]
Solyc00g244290.1	492	12	0	-4.57886	0.000250134	gi|9838392|ref|NP_064004.1|//orf107b gene product (mitochondrion) [Beta vulgaris subsp. vulgaris]
BGI_novel_G000792	1194	11.97	0	-4.57524	0.000254282	gi|971578286|ref|XP_015158685.1|//PREDICTED: uncharacterized protein LOC102579273 [Solanum tuberosum]
Solyc09g075660.2	1055	68	33	-1.03696	0.000262579	gi|460403812|ref|XP_004247380.1|//PREDICTED: WASH complex subunit CCDC53 homolog [Solanum lycopersicum]
Solyc03g120360.1	2655	16	2	-2.99389	0.000270085	gi|723685317|ref|XP_010318556.1|//PREDICTED: uncharacterized protein LOC104646544 [Solanum lycopersicum]
Solyc01g096170.2	2526	16	2	-2.99389	0.000270085	gi|969998297|ref|XP_015072132.1|//PREDICTED: probable serine/threonine-protein kinase WNK10 [Solanum pennellii]
Solyc02g084180.1	1496	39	14	-1.47194	0.000272591	gi|723672638|ref|XP_010316420.1|//PREDICTED: uncharacterized protein LOC104645760 [Solanum lycopersicum];gi|723672622|ref|XP_010316418.1|//PREDICTED: uncharacterized protein LOC104645757 [Solanum lycopersicum]
Solyc03g059350.2	507	15.05	1.64	-3.19189	0.000272936	gi|970058788|ref|XP_015056106.1|//PREDICTED: putative calcium-transporting ATPase 11, plasma membrane-type [Solanum pennellii]
Solyc08g021930.2	930	47	19	-1.30055	0.00027527	gi|723721506|ref|XP_010324780.1|//PREDICTED: synaptotagmin-5-like [Solanum lycopersicum]
Solyc04g009970.2	2722	11.79	0	-4.55338	0.000282133	gi|460382117|ref|XP_004236786.1|//PREDICTED: uncharacterized protein LOC101247514 [Solanum lycopersicum]
Solyc04g080130.2	2170	50	21	-1.24543	0.000284753	gi|460385096|ref|XP_004238241.1|//PREDICTED: zinc finger protein NUTCRACKER-like [Solanum lycopersicum]
Solyc07g056560.2	415	32	10	-1.67196	0.00029348	NA
Solyc02g088520.2	1034	11.69	0	-4.5411	0.000298853	gi|460372749|ref|XP_004232188.1|//PREDICTED: anthocyanidin 5,3-O-glucosyltransferase-like [Solanum lycopersicum]
Solyc04g014360.2	970	42	16	-1.38621	0.000300464	gi|460381936|ref|XP_004236697.1|//PREDICTED: transcription factor bHLH30-like [Solanum lycopersicum]
Solyc01g086910.2	715	11.66	0	-4.53739	0.000304312	gi|460367497|ref|XP_004229610.1|//PREDICTED: DNA-damage-repair/toleration protein DRT100-like [Solanum lycopersicum]
Solyc03g093930.2	770	37	13	-1.50291	0.000310735	gi|723683156|ref|XP_004235434.2|//PREDICTED: transcription factor WER-like [Solanum lycopersicum]
Solyc09g015870.2	1046	16.19	2.2	-2.87342	0.000320382	gi|697172236|ref|XP_009595053.1|//PREDICTED: cytochrome c oxidase subunit 2 [Nicotiana tomentosiformis]
Solyc01g095550.2	2321	30	9	-1.73086	0.000322227	gi|723661442|ref|XP_010326856.1|//PREDICTED: mitogen-activated protein kinase kinase kinase 7-like [Solanum lycopersicum]
Solyc02g080830.1	1248	13	1	-3.69433	0.000322821	gi|460375998|ref|XP_004233789.1|//PREDICTED: probable F-box protein At4g22030 [Solanum lycopersicum]
Solyc00g179240.1	305	13	1	-3.69433	0.000322821	gi|590722732|ref|XP_007051979.1|//AGAMOUS-like 20 isoform 2 [Theobroma cacao];gi|969996762|ref|XP_015064668.1|//PREDICTED: MADS-box protein SOC1 [Solanum pennellii]
Solyc04g078170.1	1935	13	1	-3.69433	0.000322821	gi|460385757|ref|XP_004238568.1|//PREDICTED: uncharacterized protein LOC101256178 [Solanum lycopersicum]
Solyc03g097610.2	1123	13	1	-3.69433	0.000322821	gi|460379174|ref|XP_004235339.1|//PREDICTED: bidirectional sugar transporter SWEET10 [Solanum lycopersicum]
Solyc10g055250.1	510	13	1	-3.69433	0.000322821	gi|460406415|ref|XP_004248660.1|//PREDICTED: cold shock protein 2-like [Solanum lycopersicum]
Solyc06g007970.2	958	18	3	-2.57886	0.000336337	gi|460389646|ref|XP_004240461.1|//PREDICTED: protein SULFUR DEFICIENCY-INDUCED 1-like [Solanum lycopersicum]
Solyc02g065020.1	546	18	3	-2.57886	0.000336337	gi|723677319|ref|XP_010317165.1|//PREDICTED: uncharacterized protein LOC104645957 [Solanum lycopersicum]
Solyc07g039190.2	2232	51	22	-1.20689	0.00033963	gi|723717243|ref|XP_010324068.1|//PREDICTED: uncharacterized protein LOC101245860 isoform X1 [Solanum lycopersicum]
Solyc05g047700.1	3615	17.96	3	-2.57565	0.000343486	gi|970027248|ref|XP_015074931.1|//PREDICTED: putative late blight resistance protein homolog R1A-3 isoform X1 [Solanum pennellii]
Solyc02g085850.1	462	11.44	0	-4.50991	0.000345529	gi|723672053|ref|XP_010316337.1|//PREDICTED: probable dolichyl pyrophosphate Man9GlcNAc2 alpha-1,3-glucosyltransferase isoform X2 [Solanum lycopersicum]
Solyc02g067340.2	1291	28	8	-1.80125	0.000349103	gi|874507426|ref|NP_001234294.2|//transcription factor [Solanum lycopersicum]
Solyc12g006120.1	609	35	12	-1.53821	0.000352023	gi|460412299|ref|XP_004251539.1|//PREDICTED: nuclear transcription factor Y subunit B-3-like [Solanum lycopersicum]
BGI_novel_G000569	785	22	5	-2.1314	0.000389967	gi|485451299|gb|AGK82831.1|//cytochrome P450-2 [Solanum habrochaites]
Solyc02g078700.2	773	58	27	-1.09699	0.0003911	gi|460374063|ref|XP_004232831.1|//PREDICTED: glucose-induced degradation protein 8 homolog isoform X2 [Solanum lycopersicum];gi|565360661|ref|XP_006347085.1|//PREDICTED: glucose-induced degradation protein 8 homolog [Solanum tuberosum]
Solyc03g093550.1	726	33	11	-1.57886	0.00039705	gi|460378858|ref|XP_004235185.1|//PREDICTED: ethylene-responsive transcription factor 5-like [Solanum lycopersicum]
Solyc04g049620.2	819	12.43	0	-3.70365	0.000414313	gi|723692786|ref|XP_010319855.1|//PREDICTED: uncharacterized protein LOC101255684 isoform X2 [Solanum lycopersicum]
Solyc11g011590.1	1126	37.8	14	-1.42685	0.000429929	gi|723741979|ref|XP_010312721.1|//PREDICTED: putative GEM-like protein 8 isoform X3 [Solanum lycopersicum]
Solyc03g046200.1	2202	31	10	-1.62616	0.000443852	gi|460377835|ref|XP_004234692.1|//PREDICTED: putative endo-1,3(4)-beta-glucanase 2 [Solanum lycopersicum]
Solyc01g110180.2	835	31	10	-1.62616	0.000443852	gi|723666001|ref|XP_010315326.1|//PREDICTED: B-box zinc finger protein 20 isoform X1 [Solanum lycopersicum]
Solyc02g084910.2	1465	11	0	-4.45332	0.000445507	gi|460375869|ref|XP_004233726.1|//PREDICTED: probable mitochondrial chaperone BCS1-A [Solanum lycopersicum]
Solyc05g051890.1	789	11	0	-4.45332	0.000445507	gi|723702183|ref|XP_010321464.1|//PREDICTED: uncharacterized protein LOC101247326 [Solanum lycopersicum]
Solyc02g031750.2	977	11	0	-4.45332	0.000445507	gi|723667996|ref|XP_004231581.2|//PREDICTED: protein PHLOEM PROTEIN 2-LIKE A1 [Solanum lycopersicum]
BGI_novel_G000343	432	11	0	-4.45332	0.000445507	gi|551602181|ref|XP_005782686.1|//hypothetical protein EMIHUDRAFT_442554, partial [Emiliania huxleyi CCMP1516]
Solyc05g047620.1	954	11	0	-4.45332	0.000445507	gi|976903453|gb|KVH91338.1|//hypothetical protein Ccrd_006640 [Cynara cardunculus var. scolymus]
Solyc05g055520.1	246	11	0	-4.45332	0.000445507	gi|970030427|ref|XP_015076495.1|//PREDICTED: serine/threonine protein phosphatase 2A 57 kDa regulatory subunit B' beta isoform-like [Solanum pennellii]
Solyc06g054230.2	1088	11	0	-4.45332	0.000445507	gi|723706672|ref|XP_010322259.1|//PREDICTED: uncharacterized protein LOC101253791 [Solanum lycopersicum]
BGI_novel_G000087	517	11	0	-4.45332	0.000445507	gi|723700654|ref|XP_010321229.1|//PREDICTED: zinc-finger homeodomain protein 2-like [Solanum lycopersicum]
Solyc12g057130.1	2955	11	0	-4.45332	0.000445507	gi|460414543|ref|XP_004252628.1|//PREDICTED: protein FAM91A1-like [Solanum lycopersicum]
Solyc04g082180.2	1343	11	0	-4.45332	0.000445507	gi|460385437|ref|XP_004238410.1|//PREDICTED: alcohol dehydrogenase-like 7 [Solanum lycopersicum]
Solyc08g075150.2	1243	11	0	-4.45332	0.000445507	gi|723726029|ref|XP_004246023.2|//PREDICTED: uncharacterized protein LOC101256209 [Solanum lycopersicum]
Solyc12g005800.1	282	11	0	-4.45332	0.000445507	gi|723747129|ref|XP_010313669.1|//PREDICTED: LOW QUALITY PROTEIN: MYB-like transcription factor ETC1 [Solanum lycopersicum]
BGI_novel_G000039	325	11	0	-4.45332	0.000445507	gi|970066322|ref|XP_015060147.1|//PREDICTED: uncharacterized protein LOC107006024 [Solanum pennellii]
Solyc03g118760.2	1367	11	0	-4.45332	0.000445507	gi|460380064|ref|XP_004235778.1|//PREDICTED: tubulin beta chain-like [Solanum lycopersicum]
Solyc07g006740.2	1790	11	0	-4.45332	0.000445507	gi|460394868|ref|XP_004243012.1|//PREDICTED: MATE efflux family protein 6-like [Solanum lycopersicum]
BGI_novel_G000579	485	11	0	-4.45332	0.000445507	gi|703090537|ref|XP_010094108.1|//hypothetical protein L484_018125 [Morus notabilis]
Solyc04g015540.1	363	11	0	-4.45332	0.000445507	gi|723688940|ref|XP_010319197.1|//PREDICTED: uncharacterized protein LOC104646679 [Solanum lycopersicum]
Solyc03g113530.2	1151	11	0	-4.45332	0.000445507	gi|460381566|ref|XP_004236519.1|//PREDICTED: transcription factor MYB34 [Solanum lycopersicum]
Solyc00g019970.2	911	11	0	-4.45332	0.000445507	NA
Solyc07g062280.2	1319	11	0	-4.45332	0.000445507	gi|350535208|ref|NP_001234438.1|//gamma-glutamylhydrolase 3 precursor [Solanum lycopersicum]
Solyc03g005530.1	1587	11	0	-4.45332	0.000445507	gi|350537571|ref|NP_001234043.1|//inorganic phosphate transporter [Solanum lycopersicum]
Solyc06g076170.2	1462	59	28	-1.06918	0.000447838	gi|460391228|ref|XP_004241225.1|//PREDICTED: glucan endo-1,3-beta-glucosidase-like [Solanum lycopersicum]
Solyc01g089990.1	1105	36	13	-1.46338	0.00045528	gi|565386674|ref|XP_006359134.1|//PREDICTED: major facilitator superfamily domain-containing protein 12-like isoform X1 [Solanum tuberosum]
Solyc06g034040.1	444	15	2	-2.90078	0.000468641	gi|460390280|ref|XP_004240765.1|//PREDICTED: oleosin 1 [Solanum lycopersicum]
Solyc11g069980.1	2400	15	2	-2.90078	0.000468641	gi|723745968|ref|XP_004251412.2|//PREDICTED: dynamin-related protein 4C-like [Solanum lycopersicum]
BGI_novel_G000595	517	15	2	-2.90078	0.000468641	NA
Solyc01g067180.2	1196	39	15	-1.3724	0.000500023	gi|965664535|dbj|BAT80244.1|//hypothetical protein VIGAN_02324200 [Vigna angularis var. angularis]
Solyc10g079230.1	1461	17	3	-2.49639	0.00056695	gi|460408610|ref|XP_004249736.1|//PREDICTED: UPF0481 protein At3g47200 [Solanum lycopersicum]
Solyc04g082860.1	1398	17	3	-2.49639	0.00056695	gi|460385896|ref|XP_004238636.1|//PREDICTED: UDP-glycosyltransferase 74E1-like [Solanum lycopersicum]
Solyc12g009460.1	2595	17	3	-2.49639	0.00056695	gi|970067328|ref|XP_015060747.1|//PREDICTED: putative late blight resistance protein homolog R1B-16 [Solanum pennellii]
Solyc10g085080.1	855	12	1	-3.57886	0.000576047	gi|723739562|ref|XP_010312302.1|//PREDICTED: uncharacterized protein LOC101248439 [Solanum lycopersicum]
Solyc05g018820.1	570	12	1	-3.57886	0.000576047	gi|723699856|ref|XP_010321083.1|//PREDICTED: uncharacterized protein LOC104647394 [Solanum lycopersicum]
Solyc02g084120.1	572	12	1	-3.57886	0.000576047	gi|723672593|ref|XP_010316416.1|//PREDICTED: uncharacterized protein LOC104645754 isoform X2 [Solanum lycopersicum]
Solyc09g098060.2	1923	12	1	-3.57886	0.000576047	gi|723733438|ref|XP_004248015.2|//PREDICTED: uncharacterized protein LOC101265964 isoform X1 [Solanum lycopersicum]
Solyc10g078580.1	183	12	1	-3.57886	0.000576047	gi|970056954|ref|XP_015055121.1|//PREDICTED: arabinogalactan peptide 14-like [Solanum pennellii]
Solyc04g005780.1	1719	61	30	-1.01774	0.000580376	gi|460382975|ref|XP_004237211.1|//PREDICTED: galactose oxidase-like [Solanum lycopersicum]
Solyc01g095000.2	1147	27.82	8.59	-1.68929	0.000593816	gi|460368179|ref|XP_004229946.1|//PREDICTED: uncharacterized protein LOC101266162 isoform X1 [Solanum lycopersicum]
Solyc03g059330.1	408	19	4	-2.24182	0.000615796	NA
Solyc06g050800.2	1443	19	4	-2.24182	0.000615796	gi|460390570|ref|XP_004240902.1|//PREDICTED: probable sodium-coupled neutral amino acid transporter 6 [Solanum lycopersicum]
Solyc10g086170.1	1281	55	26	-1.07481	0.00062542	gi|723739869|ref|XP_010312345.1|//PREDICTED: amidase 1 [Solanum lycopersicum]
Solyc04g081980.2	691	21	5	-2.06428	0.000626883	gi|970021949|ref|XP_015072248.1|//PREDICTED: F-box/kelch-repeat protein At3g23880-like [Solanum pennellii]
Solyc06g083700.2	1262	35	13	-1.42274	0.00066566	gi|460393558|ref|XP_004242376.1|//PREDICTED: probable indole-3-pyruvate monooxygenase YUCCA5 [Solanum lycopersicum]
BGI_novel_G000107	1047	30	10	-1.57886	0.00066566	gi|971539165|ref|XP_015160674.1|//PREDICTED: DNA mismatch repair protein MLH3 isoform X9 [Solanum tuberosum]
Solyc10g007790.2	333	30	10	-1.57886	0.00066566	NA
Solyc02g064600.2	1093	32.19	11.3	-1.50418	0.000667571	gi|723677404|ref|XP_010317176.1|//PREDICTED: uncharacterized protein LOC101266601 isoform X2 [Solanum lycopersicum];gi|460376331|ref|XP_004233952.1|//PREDICTED: uncharacterized protein LOC101266905 isoform X1 [Solanum lycopersicum]
BGI_novel_G000277	1959	10.07	0	-4.51031	0.000694674	gi|970010187|ref|XP_015065989.1|//PREDICTED: uncharacterized protein LOC107011136 [Solanum pennellii]
Solyc03g034230.2	893	28	9	-1.63132	0.000744357	gi|460377580|ref|XP_004234569.1|//PREDICTED: uncharacterized protein LOC101256848 [Solanum lycopersicum]
Solyc01g079290.1	855	41	17	-1.26398	0.00075023	gi|969998270|ref|XP_015071998.1|//PREDICTED: probable ubiquitin-conjugating enzyme E2 25 [Solanum pennellii]
Solyc12g056040.1	1335	10	0	-4.31582	0.000795364	gi|723752145|ref|XP_010314523.1|//PREDICTED: endochitinase A-like [Solanum lycopersicum]
Solyc11g069890.1	1743	10	0	-4.31582	0.000795364	gi|460411541|ref|XP_004251168.1|//PREDICTED: BEL1-like homeodomain protein 9 [Solanum lycopersicum]
Solyc05g013330.2	507	10	0	-4.31582	0.000795364	gi|971543217|ref|XP_015162354.1|//PREDICTED: ranBP2-type zinc finger protein At1g67325 [Solanum tuberosum]
Solyc00g007590.1	396	10	0	-4.31582	0.000795364	gi|970045349|ref|XP_015084107.1|//PREDICTED: uncharacterized protein LOC107027455 [Solanum pennellii]
BGI_novel_G000684	516	10	0	-4.31582	0.000795364	gi|460405962|ref|XP_004248443.1|//PREDICTED: probable membrane-associated kinase regulator 6 [Solanum lycopersicum]
BGI_novel_G000307	293	10	0	-4.31582	0.000795364	gi|971587948|ref|XP_015161262.1|//PREDICTED: uncharacterized protein LOC107059270 [Solanum tuberosum]
Solyc01g080520.2	2015	10	0	-4.31582	0.000795364	gi|970002001|ref|XP_015060328.1|//PREDICTED: receptor-like cytosolic serine/threonine-protein kinase RBK2 [Solanum pennellii]
Solyc12g005830.1	2256	10	0	-4.31582	0.000795364	gi|460413314|ref|XP_004252035.1|//PREDICTED: homeobox-leucine zipper protein HDG2-like [Solanum lycopersicum]
Solyc07g039430.1	657	10	0	-4.31582	0.000795364	gi|697162991|ref|XP_009590307.1|//PREDICTED: uncharacterized protein LOC104087515 [Nicotiana tomentosiformis]
Solyc02g037590.1	312	10	0	-4.31582	0.000795364	NA
Solyc07g061880.1	459	10	0	-4.31582	0.000795364	gi|723719155|ref|XP_010324449.1|//PREDICTED: prostatic spermine-binding protein-like [Solanum lycopersicum]
Solyc02g069280.2	3110	10	0	-4.31582	0.000795364	gi|567757505|ref|NP_001274720.1|//Argonaute 3 [Solanum lycopersicum]
Solyc04g081760.2	683	10	0	-4.31582	0.000795364	gi|723696126|ref|XP_010320439.1|//PREDICTED: GDSL esterase/lipase EXL3 isoform X2 [Solanum lycopersicum];gi|723696123|ref|XP_010320438.1|//PREDICTED: GDSL esterase/lipase EXL3 isoform X1 [Solanum lycopersicum]
BGI_novel_G000634	237	10	0	-4.31582	0.000795364	gi|723693275|ref|XP_010319957.1|//PREDICTED: uncharacterized protein LOC104647082 [Solanum lycopersicum]
Solyc01g099250.1	2658	10	0	-4.31582	0.000795364	gi|460370880|ref|XP_004231276.1|//PREDICTED: LRR receptor-like serine/threonine-protein kinase GSO1 [Solanum lycopersicum]
Solyc06g076270.2	2428	10	0	-4.31582	0.000795364	gi|460391220|ref|XP_004241221.1|//PREDICTED: telomere repeat-binding protein 5-like isoform X4 [Solanum lycopersicum]
[truncated: 22 more rows]

## Sheet: Table S6
Table S6. List of SlNAC genes whose expression was regulated by Al stress for 6 h.
[truncated: 20 more rows]

## Sheet: Table S7
Table S7. List of published NAC genes in our naming system.
[truncated: 46 more rows]

[truncated: 1 more sheets: Table S8]
